# Supplementary material for: 1,3-Bis(4-fluoro­phen­yl)-N,N′-(propane-1,3-diyl­idene)dihydroxyl­amine
Source: Acta Crystallogr Sect E Struct Rep Online. 2011 Jul 9;67(Pt 8):o1954–5. doi: 10.1107/S1600536811026547 (PMC3212338; doi:10.1107/S1600536811026547)
Supplement: Supplementary file 1 [file e-67-o1954-sup1.cif]

##############################################################################
#                                                                            #
# This CIF contains the data in a paper accepted for publication in          #
# Acta Crystallographica Section E. It conforms to the requirements of       #
# Notes for Authors for Acta Crystallographica Section E, and has been       #
# peer reviewed under the auspices of the IUCr Commission on Journals.       #
#                                                                            #
# Full details of the Crystallographic Information File format               #
# are given in the paper "The Crystallographic Information File (CIF):       #
# a New Standard Archive File for Crystallography" by S. R. Hall, F. H.      #
# Allen and I. D. Brown [Acta Cryst. (1991), A47, 655-685].                  #
#                                                                            #
# The current version of the core CIF dictionary is obtainable from          #
# ftp://ftp.iucr.org/pub/cif_core.dic.                                       #
#                                                                            #
# Software is freely available for graphical display of the structure(s)     #
# in this CIF. For information consult the CIF software page                 #
# http://www.iucr.org/resources/cif/software.                                #
#                                                                            #
# This file may be used for bona fide research purposes within the           #
# scientific community so long as proper attribution is given to the journal # 
# article from which it was obtained.                                        #
#                                                                            #
##############################################################################
data_global
_audit_creation_method     'PLATON <TABLE ACC> option'
_journal_date_recd_electronic     2011-06-30
_journal_date_accepted     2011-07-04
_journal_name_full     'Acta Crystallographica, Section E'
_journal_year     2011
_journal_volume     67
_journal_issue      8
_journal_page_first     o1954
_journal_page_last     o1955
_journal_paper_category     QO
_journal_coeditor_code     HB5938
_publ_contact_author_name
; Dr. Mehmet Akkurt
;
_publ_contact_author_address
; Department of Physics
  Faculty of Sciences
  Erciyes University
  38039 Kayseri
  Turkey
;
_publ_contact_author_email     akkurt@erciyes.edu.tr
_publ_contact_author_fax     '+90-352-4374933'
_publ_contact_author_phone     '+90-352-4374901 ext. 33106'
_publ_section_title
;\
1,3-Bis(4-fluorophenyl)-<i>N</i>,<i>N</i>'-(propane-1,3-diylidene)\
dihydroxylamine
;
loop_
    _publ_author_name
    _publ_author_address
    'S. Samshuddin'
;
Department of Studies in Chemistry,
Mangalore University,
Mangalagangotri 574 199,
India
;
    'Ray J. Butcher'
;
Department of Chemistry,
Howard University,
525 College Street NW,
Washington,
DC 20059,
USA
;
    'Mehmet Akkurt'
;
Department of Physics,
Faculty of Sciences,
Erciyes University,
38039 Kayseri,
Turkey
;
    'B. Narayana'
;
Department of Studies in Chemistry,
Mangalore University,
Mangalagangotri 574 199,
India
;
    'H. S. Yathirajan'
;
Department of Studies in Chemistry,
University of Mysore,
Manasagangotri,
Mysore 570 006,
India
;
    'B. K. Sarojini'
;
Department of Chemistry,
P.A. College of Engineering,
Nadupadavu,
Mangalore 574 153,
India
;
data_I
_chemical_name_systematic
;
<i>N</i>-[1,3-bis(4-fluorophenyl)-3-(hydroxyimino)propylidene]hydroxylamine
;
_chemical_name_common
;
1,3-Bis(4-fluorophenyl)-<i>N</i>,<i>N</i>'-(propane-1,3-
diylidene)dihydroxylamine
;
_chemical_formula_moiety     'C15 H12 F2 N2 O2'
_chemical_formula_sum     'C15 H12 F2 N2 O2'
_chemical_formula_structural     ?
_chemical_formula_iupac     'C15 H12 F2 N2 O2'
_chemical_formula_weight     290.27
_chemical_melting_point     ?
_symmetry_cell_setting     triclinic
_symmetry_space_group_name_H-M     'P -1'
_symmetry_space_group_name_Hall     '-P 1'
loop_
    _symmetry_equiv_pos_site_id
    _symmetry_equiv_pos_as_xyz
    1 x,y,z
    2 -x,-y,-z
_cell_length_a     9.9233(7)
_cell_length_b     10.4236(6)
_cell_length_c     13.2422(11)
_cell_angle_alpha     86.419(6)
_cell_angle_beta     79.205(7)
_cell_angle_gamma     89.932(5)
_cell_volume     1342.78(17)
_cell_formula_units_Z     4
_cell_measurement_reflns_used     1758
_cell_measurement_theta_min     4.54
_cell_measurement_theta_max     73.38
_cell_measurement_temperature     295(2)
_exptl_crystal_description     prism
_exptl_crystal_colour     colourless
_exptl_crystal_size_max     0.42
_exptl_crystal_size_mid     0.28
_exptl_crystal_size_min     0.25
_exptl_crystal_size_rad     ?
_exptl_crystal_density_diffrn     1.436
_exptl_crystal_density_meas     ?
_exptl_crystal_density_method     'Not Measured'
_exptl_crystal_F_000     600
_exptl_absorpt_coefficient_mu     0.985
_exptl_absorpt_correction_type     multi-scan
_exptl_absorpt_process_details     '(CrysAlis PRO; Oxford Diffraction, 2007)'
_exptl_absorpt_correction_T_min     0.754
_exptl_absorpt_correction_T_max     0.782
_exptl_special_details
;
;
_diffrn_ambient_temperature     295(2)
_diffrn_radiation_type     CuK\a
_diffrn_radiation_wavelength     1.54178
_diffrn_radiation_source     'Enhance (Cu) X-ray Source'
_diffrn_radiation_monochromator     graphite
_diffrn_measurement_device_type     'Oxford Diffraction Xcalibur Ruby Gemini'
_diffrn_measurement_method     '\w scans'
_diffrn_detector_area_resol_mean     10.5081
_diffrn_reflns_number     7806
_diffrn_reflns_av_R_equivalents     0.0000
_diffrn_reflns_av_sigmaI/netI     0.0366
_diffrn_reflns_theta_min     5.28
_diffrn_reflns_theta_max     67.49
_diffrn_reflns_theta_full     67.49
_diffrn_measured_fraction_theta_max     0.965
_diffrn_measured_fraction_theta_full     0.965
_diffrn_reflns_limit_h_min     -11
_diffrn_reflns_limit_h_max     11
_diffrn_reflns_limit_k_min     -12
_diffrn_reflns_limit_k_max     12
_diffrn_reflns_limit_l_min     -15
_diffrn_reflns_limit_l_max     15
_diffrn_reflns_reduction_process
;
;
_diffrn_standards_number     ?
_diffrn_standards_interval_count     ?
_diffrn_standards_interval_time     ?
_diffrn_standards_decay_%     ?
_refine_special_details
;
Refinement on <i>F</i>^2^ for ALL reflections except those flagged by the user
for potential systematic errors. Weighted <i>R</i>-factors <i>wR</i> and all
goodnesses of fit <i>S</i> are based on <i>F</i>^2^, conventional
<i>R</i>-factors <i>R</i> are based on <i>F</i>, with <i>F</i> set to zero for
negative <i>F</i>^2^. The observed criterion of <i>F</i>^2^ > \s(<i>F</i>^2^)
is used only for calculating -<i>R</i>-factor-obs <i>etc</i>. and is not
relevant to the choice of reflections for refinement. <i>R</i>-factors based
on <i>F</i>^2^ are statistically about twice as large as those based on
<i>F</i>, and <i>R</i>-factors based on ALL data will be even larger.
;
_reflns_number_total     7849
_reflns_number_gt     5008
_reflns_threshold_expression     I>2\s(I)
_refine_ls_structure_factor_coef     Fsqd
_refine_ls_matrix_type     full
_refine_ls_R_factor_all     0.1140
_refine_ls_R_factor_gt     0.0825
_refine_ls_wR_factor_gt     0.2098
_refine_ls_wR_factor_ref     0.2357
_refine_ls_goodness_of_fit_ref     1.014
_refine_ls_restrained_S_all     1.014
_refine_ls_number_reflns     7849
_refine_ls_number_parameters     376
_refine_ls_number_restraints     0
_refine_ls_number_constraints     ?
_refine_ls_hydrogen_treatment     constr
_refine_ls_weighting_scheme     calc
_refine_ls_weighting_details
         'calc w=1/[\s^2^(Fo^2^)+(0.0848P)^2^+1.1870P] where P=(Fo^2^+2Fc^2^)/3'
_atom_sites_solution_hydrogens     geom
_atom_sites_solution_primary     direct
_atom_sites_solution_secondary     difmap
_refine_ls_shift/su_max     0.000
_refine_ls_shift/su_mean     0.000
_refine_diff_density_max     0.336
_refine_diff_density_min     -0.222
_refine_ls_extinction_method     'none'
_refine_ls_abs_structure_details     ?
_refine_ls_abs_structure_Flack     .
loop_
    _atom_type_symbol
    _atom_type_description
    _atom_type_scat_dispersion_real
    _atom_type_scat_dispersion_imag
    _atom_type_scat_source
    C C 0.0181 0.0091 ' International Tables Vol C Tables 4.2.6.8 and 6.1.1.4'
    H H 0.0000 0.0000 ' International Tables Vol C Tables 4.2.6.8 and 6.1.1.4'
    F F 0.0727 0.0534 ' International Tables Vol C Tables 4.2.6.8 and 6.1.1.4'
    N N 0.0311 0.0180 ' International Tables Vol C Tables 4.2.6.8 and 6.1.1.4'
    O O 0.0492 0.0322 ' International Tables Vol C Tables 4.2.6.8 and 6.1.1.4'
_computing_data_collection     '<i>CrysAlis PRO</i> (Oxford Diffraction, 2007)'
_computing_cell_refinement     '<i>CrysAlis PRO</i> (Oxford Diffraction, 2007)'
_computing_data_reduction     '<i>CrysAlis RED</i> (Oxford Diffraction, 2007)'
_computing_structure_solution     'SHELXS97 (Sheldrick, 2008)'
_computing_structure_refinement     'SHELXL97 (Sheldrick, 2008)'
_computing_molecular_graphics     '<i>ORTEP-3 for Windows</i> (Farrugia, 1997)'
_computing_publication_material
                  '<i>WinGX</i> (Farrugia, 1999) and <i>PLATON</i> (Spek, 2009)'
loop_
    _atom_site_type_symbol
    _atom_site_label
    _atom_site_fract_x
    _atom_site_fract_y
    _atom_site_fract_z
    _atom_site_U_iso_or_equiv
    _atom_site_thermal_displace_type
    _atom_site_calc_flag
    _atom_site_refinement_flags
    _atom_site_occupancy
    _atom_site_disorder_assembly
    _atom_site_disorder_group
    F F1A 0.0906(3) 0.8715(3) 0.00153(16) 0.0858(10) Uani d . 1.000 . .
    F F2A -0.1596(3) 0.6327(3) 0.99701(16) 0.0859(10) Uani d . 1.000 . .
    O O1A 0.1328(3) 0.8991(2) 0.56874(16) 0.0516(8) Uani d . 1.000 . .
    O O2A 0.1813(3) 0.5948(2) 0.43283(17) 0.0541(8) Uani d . 1.000 . .
    N N1A 0.1482(3) 0.9103(2) 0.46093(19) 0.0422(8) Uani d . 1.000 A .
    N N2A 0.1393(3) 0.5835(2) 0.54025(19) 0.0456(8) Uani d . 1.000 A .
    C C1A -0.0274(3) 0.7411(3) 0.4983(2) 0.0465(10) Uani d . 1.000 A .
    C C2A 0.0698(3) 0.8334(3) 0.4274(2) 0.0388(9) Uani d . 1.000 . .
    C C3A 0.0740(3) 0.8406(3) 0.31399(16) 0.0403(10) Uani d GP 0.768(3) A 1
    C C4A 0.0563(4) 0.7322(2) 0.2616(2) 0.0572(16) Uani d GP 0.768(3) A 1
    C C5A 0.0615(4) 0.7433(2) 0.1558(2) 0.0603(17) Uani d GP 0.768(3) A 1
    C C6A 0.0844(4) 0.8627(3) 0.10236(16) 0.0566(11) Uani d GP 0.768(3) A 1
    C C7A 0.1021(4) 0.9711(2) 0.1548(2) 0.0615(17) Uani d GP 0.768(3) A 1
    C C8A 0.0969(3) 0.9600(2) 0.2606(2) 0.0490(12) Uani d GP 0.768(3) A 1
    C C9A -0.0120(3) 0.6510(3) 0.68451(15) 0.0409(10) Uani d GP 0.770(3) A 1
    C C10A 0.0764(2) 0.6255(3) 0.7530(2) 0.0552(14) Uani d GP 0.770(3) A 1
    C C11A 0.0263(3) 0.6198(4) 0.85855(19) 0.0633(17) Uani d GP 0.770(3) A 1
    C C12A -0.1122(3) 0.6396(4) 0.89551(16) 0.0575(11) Uani d GP 0.770(3) A 1
    C C13A -0.2007(2) 0.6651(4) 0.8270(2) 0.0639(19) Uani d GP 0.770(3) A 1
    C C14A -0.1505(3) 0.6708(3) 0.7215(2) 0.0502(14) Uani d GP 0.770(3) A 1
    C C15A 0.0390(3) 0.6565(3) 0.5715(2) 0.0402(9) Uani d . 1.000 . .
    C C6C 0.0856(11) 0.8607(12) 0.1053(5) 0.0566(11) Uani d GP 0.232(3) A 2
    C C7C -0.0382(9) 0.8401(10) 0.1736(7) 0.0615(17) Uani d GP 0.232(3) A 2
    C C8C -0.0414(8) 0.8352(10) 0.2791(7) 0.0490(12) Uani d GP 0.232(3) A 2
    C C9C -0.0278(11) 0.6568(10) 0.6836(5) 0.0409(10) Uani d GP 0.230(3) A 2
    C C10C -0.0324(11) 0.5375(8) 0.7374(7) 0.0552(14) Uani d GP 0.230(3) A 2
    C C11C -0.0760(12) 0.5278(9) 0.8437(7) 0.0633(17) Uani d GP 0.230(3) A 2
    C C12C -0.1149(13) 0.6373(11) 0.8962(5) 0.0575(11) Uani d GP 0.230(3) A 2
    C C13C -0.1102(12) 0.7565(9) 0.8424(7) 0.0639(19) Uani d GP 0.230(3) A 2
    C C14C -0.0666(11) 0.7663(8) 0.7361(7) 0.0502(14) Uani d GP 0.230(3) A 2
    C C3C 0.0791(10) 0.8508(11) 0.3164(5) 0.0403(10) Uani d GP 0.232(3) A 2
    C C4C 0.2028(8) 0.8714(10) 0.2482(7) 0.0572(16) Uani d GP 0.232(3) A 2
    C C5C 0.2061(9) 0.8764(11) 0.1426(6) 0.0603(17) Uani d GP 0.232(3) A 2
    F F1B 0.6590(3) 0.3717(3) 0.00105(16) 0.0917(10) Uani d . 1.000 . .
    F F2B 0.4100(3) 0.1317(3) 0.99706(17) 0.0914(10) Uani d . 1.000 . .
    O O1B 0.3328(3) 0.3986(2) 0.56877(17) 0.0530(8) Uani d . 1.000 . .
    O O2B 0.3525(3) 0.0955(2) 0.43261(17) 0.0542(8) Uani d . 1.000 . .
    N N1B 0.3716(3) 0.4104(2) 0.46091(18) 0.0427(8) Uani d . 1.000 B .
    N N2B 0.3404(3) 0.0842(2) 0.54041(19) 0.0446(8) Uani d . 1.000 B .
    C C1B 0.5275(3) 0.2410(3) 0.4984(3) 0.0486(10) Uani d . 1.000 B .
    C C2B 0.4666(3) 0.3322(3) 0.4272(2) 0.0418(9) Uani d . 1.000 . .
    C C3B 0.5192(3) 0.3400(3) 0.31310(16) 0.0414(10) Uani d GP 0.789(3) B 1
    C C4B 0.5230(3) 0.4599(2) 0.2604(2) 0.0518(12) Uani d GP 0.789(3) B 1
    C C5B 0.5702(4) 0.4718(2) 0.1545(2) 0.0632(17) Uani d GP 0.789(3) B 1
    C C6B 0.6136(4) 0.3638(3) 0.10139(16) 0.0615(13) Uani d GP 0.789(3) B 1
    C C7B 0.6098(4) 0.2439(3) 0.1541(2) 0.0631(17) Uani d GP 0.789(3) B 1
    C C8B 0.5626(3) 0.2320(2) 0.2600(2) 0.0545(14) Uani d GP 0.789(3) B 1
    C C9B 0.4219(6) 0.1513(5) 0.6833(3) 0.0426(10) Uani d P 0.789(3) B 1
    C C10B 0.5395(4) 0.1700(4) 0.7227(3) 0.0524(14) Uani d P 0.789(3) B 1
    C C11B 0.5368(5) 0.1652(5) 0.8271(4) 0.0658(19) Uani d P 0.789(3) B 1
    C C12B 0.4134(8) 0.1387(6) 0.8921(4) 0.0603(15) Uani d P 0.789(3) B 1
    C C13B 0.2955(5) 0.1192(5) 0.8581(4) 0.0659(17) Uani d P 0.789(3) B 1
    C C14B 0.2991(5) 0.1256(5) 0.7540(3) 0.0554(14) Uani d P 0.789(3) B 1
    C C15B 0.4257(3) 0.1567(3) 0.5718(2) 0.0427(10) Uani d . 1.000 . .
    C C6D 0.6141(12) 0.3597(14) 0.1079(6) 0.0615(13) Uani d GP 0.211(3) B 2
    C C7D 0.7021(9) 0.3343(12) 0.1768(8) 0.0631(17) Uani d GP 0.211(3) B 2
    C C8D 0.6514(10) 0.3284(11) 0.2822(8) 0.0545(14) Uani d GP 0.211(3) B 2
    C C9D 0.4275(18) 0.1589(12) 0.6897(7) 0.0426(10) Uani d GP 0.211(3) B 2
    C C10D 0.4407(14) 0.2673(10) 0.7432(9) 0.0524(14) Uani d GP 0.211(3) B 2
    C C11D 0.4343(16) 0.2554(11) 0.8492(9) 0.0658(19) Uani d GP 0.211(3) B 2
    C C12D 0.415(2) 0.1352(13) 0.9016(7) 0.0603(15) Uani d GP 0.211(3) B 2
    C C13D 0.4016(16) 0.0267(11) 0.8480(9) 0.0659(17) Uani d GP 0.211(3) B 2
    C C14D 0.4080(15) 0.0386(11) 0.7421(9) 0.0554(14) Uani d GP 0.211(3) B 2
    C C3D 0.5127(11) 0.3479(12) 0.3188(6) 0.0414(10) Uani d GP 0.211(3) B 2
    C C4D 0.4247(8) 0.3733(11) 0.2499(8) 0.0518(12) Uani d GP 0.211(3) B 2
    C C5D 0.4754(11) 0.3792(12) 0.1445(7) 0.0632(17) Uani d GP 0.211(3) B 2
    H H11A 0.08550 0.60280 0.90440 0.0760 Uiso c RP 0.770(3) A 1
    H H13A -0.29330 0.67830 0.85170 0.0770 Uiso c RP 0.770(3) A 1
    H H14A -0.20970 0.68780 0.67560 0.0600 Uiso c RP 0.770(3) A 1
    H H1AA -0.09910 0.79020 0.53830 0.0560 Uiso c R 1.000 . .
    H H1A 0.18920 0.94580 0.58680 0.0770 Uiso c R 1.000 . .
    H H1AB -0.07070 0.68660 0.45660 0.0560 Uiso c R 1.000 . .
    H H2A 0.24540 0.54620 0.41570 0.0810 Uiso c R 1.000 . .
    H H4AA 0.04100 0.65230 0.29730 0.0690 Uiso c RP 0.768(3) A 1
    H H5AA 0.04970 0.67080 0.12070 0.0720 Uiso c RP 0.768(3) A 1
    H H7AA 0.11740 1.05100 0.11900 0.0740 Uiso c RP 0.768(3) A 1
    H H8AA 0.10870 1.03250 0.29560 0.0590 Uiso c RP 0.768(3) A 1
    H H10A 0.16910 0.61230 0.72830 0.0660 Uiso c RP 0.770(3) A 1
    H H4CA 0.28340 0.88190 0.27310 0.0690 Uiso c RP 0.232(3) A 2
    H H5CA 0.28890 0.89020 0.09690 0.0720 Uiso c RP 0.232(3) A 2
    H H7CA -0.11880 0.82970 0.14860 0.0740 Uiso c RP 0.232(3) A 2
    H H8CA -0.12420 0.82140 0.32480 0.0590 Uiso c RP 0.232(3) A 2
    H H10B -0.00640 0.46430 0.70230 0.0660 Uiso c RP 0.230(3) A 2
    H H11B -0.07910 0.44800 0.87970 0.0760 Uiso c RP 0.230(3) A 2
    H H13B -0.13620 0.82980 0.87750 0.0770 Uiso c RP 0.230(3) A 2
    H H14B -0.06350 0.84610 0.70010 0.0600 Uiso c RP 0.230(3) A 2
    H H14C 0.21850 0.11280 0.72950 0.0670 Uiso c RP 0.789(3) B 1
    H H7BA 0.63890 0.17170 0.11860 0.0760 Uiso c RP 0.789(3) B 1
    H H8BA 0.56010 0.15180 0.29520 0.0650 Uiso c RP 0.789(3) B 1
    H H1B 0.27560 0.45320 0.58760 0.0790 Uiso c R 1.000 . .
    H H2B 0.30480 0.04020 0.41470 0.0810 Uiso c R 1.000 . .
    H H10C 0.62230 0.18610 0.67760 0.0630 Uiso c RP 0.789(3) B 1
    H H1BA 0.57880 0.29060 0.53820 0.0580 Uiso c R 1.000 . .
    H H11C 0.61600 0.17950 0.85300 0.0790 Uiso c RP 0.789(3) B 1
    H H1BB 0.59200 0.18630 0.45710 0.0580 Uiso c R 1.000 . .
    H H4BA 0.49390 0.53220 0.29590 0.0620 Uiso c RP 0.789(3) B 1
    H H13C 0.21370 0.10180 0.90420 0.0790 Uiso c RP 0.789(3) B 1
    H H5BA 0.57270 0.55200 0.11920 0.0760 Uiso c RP 0.789(3) B 1
    H H10D 0.45380 0.34780 0.70820 0.0630 Uiso c RP 0.211(3) B 2
    H H11D 0.44310 0.32800 0.88500 0.0790 Uiso c RP 0.211(3) B 2
    H H13D 0.38850 -0.05370 0.88310 0.0790 Uiso c RP 0.211(3) B 2
    H H14D 0.39920 -0.03400 0.70630 0.0670 Uiso c RP 0.211(3) B 2
    H H4DA 0.33190 0.38630 0.27430 0.0620 Uiso c RP 0.211(3) B 2
    H H5DA 0.41650 0.39610 0.09840 0.0760 Uiso c RP 0.211(3) B 2
    H H7DA 0.79490 0.32120 0.15240 0.0760 Uiso c RP 0.211(3) B 2
    H H8DA 0.71030 0.31140 0.32830 0.0650 Uiso c RP 0.211(3) B 2
loop_
    _atom_site_aniso_label
    _atom_site_aniso_U_11
    _atom_site_aniso_U_22
    _atom_site_aniso_U_33
    _atom_site_aniso_U_12
    _atom_site_aniso_U_13
    _atom_site_aniso_U_23
    F1A 0.112(2) 0.105(2) 0.0427(12) 0.0046(16) -0.0206(12) -0.0054(12)
    F2A 0.0852(18) 0.126(2) 0.0419(12) -0.0055(15) 0.0004(11) -0.0060(13)
    O1A 0.0632(16) 0.0500(14) 0.0436(12) -0.0012(11) -0.0134(10) -0.0080(10)
    O2A 0.0627(16) 0.0546(14) 0.0423(12) 0.0091(11) -0.0019(10) -0.0055(10)
    N1A 0.0432(14) 0.0431(14) 0.0407(14) 0.0033(11) -0.0081(11) -0.0060(11)
    N2A 0.0565(16) 0.0406(14) 0.0388(14) 0.0019(12) -0.0062(11) -0.0047(11)
    C1A 0.0358(16) 0.0598(19) 0.0435(16) -0.0011(14) -0.0075(13) 0.0000(14)
    C2A 0.0360(15) 0.0371(15) 0.0446(16) 0.0077(12) -0.0096(12) -0.0059(13)
    C3A 0.0380(17) 0.0396(17) 0.0443(17) 0.0036(13) -0.0100(13) -0.0044(13)
    C4A 0.077(3) 0.044(2) 0.052(3) 0.006(2) -0.015(2) -0.0047(19)
    C5A 0.072(3) 0.058(3) 0.058(3) 0.008(2) -0.025(2) -0.020(2)
    C6A 0.062(2) 0.069(2) 0.0391(18) 0.0091(18) -0.0106(15) -0.0036(16)
    C7A 0.072(3) 0.053(3) 0.059(3) -0.002(2) -0.014(2) 0.005(2)
    C8A 0.048(2) 0.047(2) 0.052(2) 0.0004(17) -0.0096(18) -0.0035(18)
    C9A 0.0369(18) 0.0445(17) 0.0416(17) 0.0039(13) -0.0084(13) -0.0016(13)
    C10A 0.048(2) 0.071(3) 0.048(2) 0.010(2) -0.0121(19) -0.006(2)
    C11A 0.065(3) 0.074(3) 0.053(3) 0.003(2) -0.019(2) 0.003(2)
    C12A 0.064(2) 0.069(2) 0.0378(17) -0.0094(18) -0.0046(15) -0.0049(16)
    C13A 0.049(3) 0.088(4) 0.052(3) -0.002(2) -0.001(2) -0.010(2)
    C14A 0.038(2) 0.062(3) 0.051(2) 0.0020(18) -0.0089(17) -0.0056(19)
    C15A 0.0400(16) 0.0392(16) 0.0417(16) -0.0016(12) -0.0088(12) -0.0016(13)
    C6C 0.062(2) 0.069(2) 0.0391(18) 0.0091(18) -0.0106(15) -0.0036(16)
    C7C 0.072(3) 0.053(3) 0.059(3) -0.002(2) -0.014(2) 0.005(2)
    C8C 0.048(2) 0.047(2) 0.052(2) 0.0004(17) -0.0096(18) -0.0035(18)
    C9C 0.0369(18) 0.0445(17) 0.0416(17) 0.0039(13) -0.0084(13) -0.0016(13)
    C10C 0.048(2) 0.071(3) 0.048(2) 0.010(2) -0.0121(19) -0.006(2)
    C11C 0.065(3) 0.074(3) 0.053(3) 0.003(2) -0.019(2) 0.003(2)
    C12C 0.064(2) 0.069(2) 0.0378(17) -0.0094(18) -0.0046(15) -0.0049(16)
    C13C 0.049(3) 0.088(4) 0.052(3) -0.002(2) -0.001(2) -0.010(2)
    C14C 0.038(2) 0.062(3) 0.051(2) 0.0020(18) -0.0089(17) -0.0056(19)
    C3C 0.0380(17) 0.0396(17) 0.0443(17) 0.0036(13) -0.0100(13) -0.0044(13)
    C4C 0.077(3) 0.044(2) 0.052(3) 0.006(2) -0.015(2) -0.0047(19)
    C5C 0.072(3) 0.058(3) 0.058(3) 0.008(2) -0.025(2) -0.020(2)
    F1B 0.111(2) 0.112(2) 0.0441(13) -0.0035(16) 0.0064(12) -0.0061(13)
    F2B 0.100(2) 0.133(2) 0.0439(13) 0.0124(17) -0.0194(12) -0.0090(14)
    O1B 0.0651(16) 0.0505(14) 0.0426(12) 0.0085(11) -0.0069(10) -0.0075(10)
    O2B 0.0622(16) 0.0559(14) 0.0456(13) -0.0048(11) -0.0122(11) -0.0063(10)
    N1B 0.0476(15) 0.0419(14) 0.0378(13) 0.0034(11) -0.0051(11) -0.0056(10)
    N2B 0.0524(16) 0.0418(14) 0.0407(14) 0.0013(11) -0.0105(11) -0.0062(11)
    C1B 0.0352(16) 0.063(2) 0.0485(17) 0.0033(14) -0.0116(13) -0.0004(15)
    C2B 0.0372(16) 0.0411(16) 0.0482(17) -0.0056(12) -0.0109(13) -0.0035(13)
    C3B 0.0356(16) 0.0428(17) 0.0462(17) -0.0016(13) -0.0080(13) -0.0059(14)
    C4B 0.050(2) 0.049(2) 0.057(2) 0.0044(18) -0.0127(19) -0.0013(19)
    C5B 0.066(3) 0.064(3) 0.058(3) -0.002(2) -0.011(2) 0.007(2)
    C6B 0.065(2) 0.078(3) 0.0380(18) -0.0030(19) -0.0003(16) -0.0041(18)
    C7B 0.060(3) 0.062(3) 0.064(3) 0.002(2) 0.003(2) -0.024(2)
    C8B 0.058(3) 0.049(2) 0.054(2) 0.0013(19) -0.003(2) -0.0060(19)
    C9B 0.0388(18) 0.0447(17) 0.0456(18) 0.0051(14) -0.0108(13) -0.0047(14)
    C10B 0.039(2) 0.067(3) 0.054(2) 0.0043(18) -0.0140(17) -0.010(2)
    C11B 0.062(3) 0.084(4) 0.057(3) 0.011(2) -0.022(2) -0.015(2)
    C12B 0.072(3) 0.072(3) 0.0400(19) 0.0120(19) -0.0177(18) -0.0063(18)
    C13B 0.055(3) 0.081(3) 0.057(3) -0.007(2) 0.001(2) -0.003(2)
    C14B 0.046(2) 0.069(3) 0.052(2) -0.0058(19) -0.0110(19) -0.005(2)
    C15B 0.0385(16) 0.0447(17) 0.0452(17) 0.0051(13) -0.0085(13) -0.0030(13)
    C6D 0.065(2) 0.078(3) 0.0380(18) -0.0030(19) -0.0003(16) -0.0041(18)
    C7D 0.060(3) 0.062(3) 0.064(3) 0.002(2) 0.003(2) -0.024(2)
    C8D 0.058(3) 0.049(2) 0.054(2) 0.0013(19) -0.003(2) -0.0060(19)
    C9D 0.0388(18) 0.0447(17) 0.0456(18) 0.0051(14) -0.0108(13) -0.0047(14)
    C10D 0.039(2) 0.067(3) 0.054(2) 0.0043(18) -0.0140(17) -0.010(2)
    C11D 0.062(3) 0.084(4) 0.057(3) 0.011(2) -0.022(2) -0.015(2)
    C12D 0.072(3) 0.072(3) 0.0400(19) 0.0120(19) -0.0177(18) -0.0063(18)
    C13D 0.055(3) 0.081(3) 0.057(3) -0.007(2) 0.001(2) -0.003(2)
    C14D 0.046(2) 0.069(3) 0.052(2) -0.0058(19) -0.0110(19) -0.005(2)
    C3D 0.0356(16) 0.0428(17) 0.0462(17) -0.0016(13) -0.0080(13) -0.0059(14)
    C4D 0.050(2) 0.049(2) 0.057(2) 0.0044(18) -0.0127(19) -0.0013(19)
    C5D 0.066(3) 0.064(3) 0.058(3) -0.002(2) -0.011(2) 0.007(2)
_geom_special_details
;
Bond distances, angles <i>etc</i>. have been calculated using the rounded
fractional coordinates. All su's are estimated from the variances of the
(full) variance-covariance matrix. The cell e.s.d.'s are taken into account in
the estimation of distances, angles and torsion angles
;
loop_
    _geom_bond_atom_site_label_1
    _geom_bond_atom_site_label_2
    _geom_bond_site_symmetry_1
    _geom_bond_site_symmetry_2
    _geom_bond_distance
    _geom_bond_publ_flag
    F1A C6A . . 1.323(3) no
    F1A C6C . . 1.363(7) no
    F2A C12A . . 1.336(3) no
    F2A C12C . . 1.323(7) no
    F1B C6B . . 1.318(3) no
    F1B C6D . . 1.399(8) no
    F2B C12B . . 1.381(6) no
    F2B C12D . . 1.254(10) no
    O1A N1A . . 1.405(3) no
    O2A N2A . . 1.403(3) no
    O1A H1A . . 0.8200 no
    O2A H2A . . 0.8200 no
    O1B N1B . . 1.406(3) no
    O2B N2B . . 1.407(3) no
    O1B H1B . . 0.8200 no
    O2B H2B . . 0.8200 no
    N1A C2A . . 1.273(4) no
    N2A C15A . . 1.274(4) no
    N1B C2B . . 1.280(4) no
    N2B C15B . . 1.278(4) no
    C1A C2A . . 1.513(4) no
    C1A C15A . . 1.511(4) no
    C2A C3C . . 1.455(7) no
    C2A C3A . . 1.492(3) no
    C3A C4A . . 1.390(4) no
    C3A C8A . . 1.390(4) no
    C3C C4C . . 1.389(12) no
    C3C C8C . . 1.390(13) no
    C4A C5A . . 1.390(4) no
    C4C C5C . . 1.390(12) no
    C5A C6A . . 1.390(4) no
    C5C C6C . . 1.390(14) no
    C6A C7A . . 1.391(4) no
    C6C C7C . . 1.391(13) no
    C7A C8A . . 1.390(4) no
    C7C C8C . . 1.389(13) no
    C9A C10A . . 1.389(4) no
    C9A C15A . . 1.485(3) no
    C9A C14A . . 1.390(4) no
    C9C C14C . . 1.390(13) no
    C9C C15A . . 1.508(7) no
    C9C C10C . . 1.390(13) no
    C10A C11A . . 1.391(4) no
    C10C C11C . . 1.390(13) no
    C11A C12A . . 1.390(4) no
    C11C C12C . . 1.390(14) no
    C12A C13A . . 1.390(4) no
    C12C C13C . . 1.390(14) no
    C13A C14A . . 1.390(4) no
    C13C C14C . . 1.390(13) no
    C1A H1AA . . 0.9700 no
    C1A H1AB . . 0.9700 no
    C4A H4AA . . 0.9300 no
    C4C H4CA . . 0.9300 no
    C5A H5AA . . 0.9300 no
    C5C H5CA . . 0.9300 no
    C7A H7AA . . 0.9300 no
    C7C H7CA . . 0.9300 no
    C8A H8AA . . 0.9300 no
    C8C H8CA . . 0.9300 no
    C10A H10A . . 0.9300 no
    C10C H10B . . 0.9300 no
    C11A H11A . . 0.9300 no
    C11C H11B . . 0.9300 no
    C13A H13A . . 0.9300 no
    C13C H13B . . 0.9300 no
    C14A H14A . . 0.9300 no
    C14C H14B . . 0.9300 no
    C1B C2B . . 1.503(4) no
    C1B C15B . . 1.505(4) no
    C2B C3D . . 1.422(8) no
    C2B C3B . . 1.500(3) no
    C3B C4B . . 1.390(4) no
    C3B C8B . . 1.390(4) no
    C3D C4D . . 1.390(14) no
    C3D C8D . . 1.390(15) no
    C4B C5B . . 1.391(4) no
    C4D C5D . . 1.390(14) no
    C5B C6B . . 1.390(4) no
    C5D C6D . . 1.390(16) no
    C6B C7B . . 1.390(4) no
    C6D C7D . . 1.390(14) no
    C7B C8B . . 1.391(4) no
    C7D C8D . . 1.390(15) no
    C9B C10B . . 1.383(7) no
    C9B C14B . . 1.406(7) no
    C9B C15B . . 1.468(5) no
    C9D C15B . . 1.566(10) no
    C9D C10D . . 1.390(16) no
    C9D C14D . . 1.390(17) no
    C10B C11B . . 1.376(6) no
    C10D C11D . . 1.391(17) no
    C11B C12B . . 1.376(9) no
    C11D C12D . . 1.389(17) no
    C12B C13B . . 1.350(9) no
    C12D C13D . . 1.392(17) no
    C13B C14B . . 1.370(7) no
    C13D C14D . . 1.390(17) no
    C1B H1BA . . 0.9700 no
    C1B H1BB . . 0.9700 no
    C4B H4BA . . 0.9300 no
    C4D H4DA . . 0.9300 no
    C5B H5BA . . 0.9300 no
    C5D H5DA . . 0.9300 no
    C7B H7BA . . 0.9300 no
    C7D H7DA . . 0.9300 no
    C8B H8BA . . 0.9300 no
    C8D H8DA . . 0.9300 no
    C10B H10C . . 0.9300 no
    C10D H10D . . 0.9300 no
    C11B H11C . . 0.9300 no
    C11D H11D . . 0.9300 no
    C13B H13C . . 0.9300 no
    C13D H13D . . 0.9300 no
    C14B H14C . . 0.9300 no
    C14D H14D . . 0.9300 no
loop_
    _geom_angle_atom_site_label_1
    _geom_angle_atom_site_label_2
    _geom_angle_atom_site_label_3
    _geom_angle_site_symmetry_1
    _geom_angle_site_symmetry_2
    _geom_angle_site_symmetry_3
    _geom_angle
    _geom_angle_publ_flag
    N1A O1A H1A . . . 109.00 no
    N2A O2A H2A . . . 110.00 no
    N1B O1B H1B . . . 109.00 no
    N2B O2B H2B . . . 109.00 no
    O1A N1A C2A . . . 112.5(2) no
    O2A N2A C15A . . . 112.4(2) no
    O1B N1B C2B . . . 112.4(2) no
    O2B N2B C15B . . . 112.4(2) no
    C2A C1A C15A . . . 114.7(3) no
    C1A C2A C3A . . . 120.6(3) no
    C1A C2A C3C . . . 125.0(5) no
    N1A C2A C3C . . . 112.6(5) no
    N1A C2A C3A . . . 117.0(3) no
    N1A C2A C1A . . . 122.3(2) no
    C4A C3A C8A . . . 120.0(2) no
    C2A C3A C8A . . . 118.1(3) no
    C2A C3A C4A . . . 121.9(3) no
    C2A C3C C8C . . . 116.9(7) no
    C4C C3C C8C . . . 120.0(7) no
    C2A C3C C4C . . . 122.9(8) no
    C3A C4A C5A . . . 120.0(2) no
    C3C C4C C5C . . . 120.0(8) no
    C4A C5A C6A . . . 120.0(2) no
    C4C C5C C6C . . . 120.0(8) no
    F1A C6A C5A . . . 119.3(3) no
    F1A C6A C7A . . . 120.7(3) no
    C5A C6A C7A . . . 120.0(2) no
    C5C C6C C7C . . . 120.0(7) no
    F1A C6C C7C . . . 121.1(9) no
    F1A C6C C5C . . . 118.9(8) no
    C6A C7A C8A . . . 120.0(2) no
    C6C C7C C8C . . . 120.0(8) no
    C3A C8A C7A . . . 120.0(2) no
    C3C C8C C7C . . . 120.0(8) no
    C10A C9A C14A . . . 120.0(2) no
    C10A C9A C15A . . . 120.9(3) no
    C14A C9A C15A . . . 119.1(2) no
    C10C C9C C15A . . . 114.5(8) no
    C10C C9C C14C . . . 120.0(7) no
    C14C C9C C15A . . . 125.0(8) no
    C9A C10A C11A . . . 120.0(2) no
    C9C C10C C11C . . . 120.0(8) no
    C10A C11A C12A . . . 120.0(2) no
    C10C C11C C12C . . . 120.0(8) no
    C11A C12A C13A . . . 120.0(2) no
    F2A C12A C11A . . . 119.6(3) no
    F2A C12A C13A . . . 120.4(3) no
    F2A C12C C11C . . . 122.3(9) no
    F2A C12C C13C . . . 117.7(9) no
    C11C C12C C13C . . . 120.0(7) no
    C12A C13A C14A . . . 119.9(2) no
    C12C C13C C14C . . . 120.0(8) no
    C9A C14A C13A . . . 120.1(2) no
    C9C C14C C13C . . . 120.0(8) no
    N2A C15A C1A . . . 122.4(2) no
    N2A C15A C9C . . . 122.0(5) no
    N2A C15A C9A . . . 116.0(3) no
    C1A C15A C9A . . . 121.6(3) no
    C1A C15A C9C . . . 115.5(5) no
    C2A C1A H1AB . . . 109.00 no
    C15A C1A H1AA . . . 109.00 no
    C15A C1A H1AB . . . 109.00 no
    H1AA C1A H1AB . . . 107.00 no
    C2A C1A H1AA . . . 109.00 no
    C5A C4A H4AA . . . 120.00 no
    C3A C4A H4AA . . . 120.00 no
    C3C C4C H4CA . . . 120.00 no
    C5C C4C H4CA . . . 120.00 no
    C4A C5A H5AA . . . 120.00 no
    C6A C5A H5AA . . . 120.00 no
    C6C C5C H5CA . . . 120.00 no
    C4C C5C H5CA . . . 120.00 no
    C8A C7A H7AA . . . 120.00 no
    C6A C7A H7AA . . . 120.00 no
    C8C C7C H7CA . . . 120.00 no
    C6C C7C H7CA . . . 120.00 no
    C3A C8A H8AA . . . 120.00 no
    C7A C8A H8AA . . . 120.00 no
    C3C C8C H8CA . . . 120.00 no
    C7C C8C H8CA . . . 120.00 no
    C9A C10A H10A . . . 120.00 no
    C11A C10A H10A . . . 120.00 no
    C11C C10C H10B . . . 120.00 no
    C9C C10C H10B . . . 120.00 no
    C12A C11A H11A . . . 120.00 no
    C10A C11A H11A . . . 120.00 no
    C10C C11C H11B . . . 120.00 no
    C12C C11C H11B . . . 120.00 no
    C14A C13A H13A . . . 120.00 no
    C12A C13A H13A . . . 120.00 no
    C12C C13C H13B . . . 120.00 no
    C14C C13C H13B . . . 120.00 no
    C13A C14A H14A . . . 120.00 no
    C9A C14A H14A . . . 120.00 no
    C13C C14C H14B . . . 120.00 no
    C9C C14C H14B . . . 120.00 no
    C2B C1B C15B . . . 115.2(3) no
    N1B C2B C1B . . . 121.9(3) no
    C1B C2B C3B . . . 121.3(3) no
    N1B C2B C3B . . . 116.7(3) no
    N1B C2B C3D . . . 113.1(5) no
    C1B C2B C3D . . . 124.8(5) no
    C4B C3B C8B . . . 120.0(2) no
    C2B C3B C8B . . . 122.1(3) no
    C2B C3B C4B . . . 117.9(3) no
    C2B C3D C4D . . . 123.0(9) no
    C2B C3D C8D . . . 116.9(8) no
    C4D C3D C8D . . . 120.0(8) no
    C3B C4B C5B . . . 120.0(2) no
    C3D C4D C5D . . . 120.0(9) no
    C4B C5B C6B . . . 120.0(2) no
    C4D C5D C6D . . . 120.0(9) no
    F1B C6B C5B . . . 121.6(3) no
    F1B C6B C7B . . . 118.4(3) no
    C5B C6B C7B . . . 120.0(2) no
    F1B C6D C7D . . . 123.0(9) no
    F1B C6D C5D . . . 117.0(8) no
    C5D C6D C7D . . . 120.0(8) no
    C6B C7B C8B . . . 120.0(3) no
    C6D C7D C8D . . . 120.0(9) no
    C3B C8B C7B . . . 120.0(2) no
    C3D C8D C7D . . . 120.0(9) no
    C14B C9B C15B . . . 121.3(5) no
    C10B C9B C14B . . . 117.5(4) no
    C10B C9B C15B . . . 121.2(4) no
    C14D C9D C15B . . . 113.7(9) no
    C10D C9D C15B . . . 126.2(9) no
    C10D C9D C14D . . . 120.0(9) no
    C9B C10B C11B . . . 121.5(4) no
    C9D C10D C11D . . . 120.0(10) no
    C10B C11B C12B . . . 118.0(5) no
    C10D C11D C12D . . . 120.1(10) no
    C11B C12B C13B . . . 123.1(5) no
    F2B C12B C11B . . . 118.5(6) no
    F2B C12B C13B . . . 118.5(6) no
    F2B C12D C13D . . . 123.5(11) no
    F2B C12D C11D . . . 116.6(11) no
    C11D C12D C13D . . . 120.0(10) no
    C12B C13B C14B . . . 118.4(5) no
    C12D C13D C14D . . . 120.0(10) no
    C9B C14B C13B . . . 121.4(5) no
    C9D C14D C13D . . . 120.0(11) no
    N2B C15B C1B . . . 122.0(3) no
    N2B C15B C9B . . . 116.6(3) no
    N2B C15B C9D . . . 120.1(6) no
    C1B C15B C9B . . . 121.4(3) no
    C1B C15B C9D . . . 117.9(6) no
    C2B C1B H1BA . . . 108.00 no
    C2B C1B H1BB . . . 108.00 no
    C15B C1B H1BA . . . 108.00 no
    C15B C1B H1BB . . . 108.00 no
    H1BA C1B H1BB . . . 107.00 no
    C3B C4B H4BA . . . 120.00 no
    C5B C4B H4BA . . . 120.00 no
    C5D C4D H4DA . . . 120.00 no
    C3D C4D H4DA . . . 120.00 no
    C4B C5B H5BA . . . 120.00 no
    C6B C5B H5BA . . . 120.00 no
    C4D C5D H5DA . . . 120.00 no
    C6D C5D H5DA . . . 120.00 no
    C8B C7B H7BA . . . 120.00 no
    C6B C7B H7BA . . . 120.00 no
    C6D C7D H7DA . . . 120.00 no
    C8D C7D H7DA . . . 120.00 no
    C3B C8B H8BA . . . 120.00 no
    C7B C8B H8BA . . . 120.00 no
    C7D C8D H8DA . . . 120.00 no
    C3D C8D H8DA . . . 120.00 no
    C11B C10B H10C . . . 119.00 no
    C9B C10B H10C . . . 119.00 no
    C9D C10D H10D . . . 120.00 no
    C11D C10D H10D . . . 120.00 no
    C10B C11B H11C . . . 121.00 no
    C12B C11B H11C . . . 121.00 no
    C12D C11D H11D . . . 120.00 no
    C10D C11D H11D . . . 120.00 no
    C12B C13B H13C . . . 121.00 no
    C14B C13B H13C . . . 121.00 no
    C12D C13D H13D . . . 120.00 no
    C14D C13D H13D . . . 120.00 no
    C13B C14B H14C . . . 119.00 no
    C9B C14B H14C . . . 119.00 no
    C9D C14D H14D . . . 120.00 no
    C13D C14D H14D . . . 120.00 no
loop_
    _geom_torsion_atom_site_label_1
    _geom_torsion_atom_site_label_2
    _geom_torsion_atom_site_label_3
    _geom_torsion_atom_site_label_4
    _geom_torsion_site_symmetry_1
    _geom_torsion_site_symmetry_2
    _geom_torsion_site_symmetry_3
    _geom_torsion_site_symmetry_4
    _geom_torsion
    _geom_torsion_publ_flag
    O1A N1A C2A C1A . . . . -0.3(4) no
    O1A N1A C2A C3A . . . . 177.8(2) no
    O2A N2A C15A C1A . . . . 1.9(4) no
    O2A N2A C15A C9A . . . . -179.8(2) no
    O1B N1B C2B C1B . . . . -0.7(4) no
    O1B N1B C2B C3B . . . . -177.9(2) no
    O2B N2B C15B C1B . . . . -1.1(4) no
    O2B N2B C15B C9B . . . . -179.6(3) no
    C15A C1A C2A N1A . . . . -53.2(4) no
    C2A C1A C15A C9A . . . . 125.3(3) no
    C15A C1A C2A C3A . . . . 128.9(3) no
    C2A C1A C15A N2A . . . . -56.5(4) no
    C1A C2A C3A C4A . . . . -36.0(4) no
    N1A C2A C3A C8A . . . . -33.8(4) no
    C1A C2A C3A C8A . . . . 144.3(3) no
    N1A C2A C3A C4A . . . . 145.9(3) no
    C2A C3A C4A C5A . . . . -179.8(3) no
    C8A C3A C4A C5A . . . . 0.0(5) no
    C2A C3A C8A C7A . . . . 179.8(3) no
    C4A C3A C8A C7A . . . . 0.0(5) no
    C3A C4A C5A C6A . . . . 0.0(6) no
    C4A C5A C6A C7A . . . . 0.0(6) no
    C4A C5A C6A F1A . . . . 179.3(4) no
    F1A C6A C7A C8A . . . . -179.2(3) no
    C5A C6A C7A C8A . . . . 0.0(6) no
    C6A C7A C8A C3A . . . . 0.0(5) no
    C15A C9A C14A C13A . . . . 179.5(3) no
    C10A C9A C15A C1A . . . . -150.2(3) no
    C14A C9A C15A N2A . . . . -148.0(3) no
    C10A C9A C15A N2A . . . . 31.5(4) no
    C14A C9A C10A C11A . . . . 0.0(5) no
    C15A C9A C10A C11A . . . . -179.5(3) no
    C10A C9A C14A C13A . . . . 0.0(5) no
    C14A C9A C15A C1A . . . . 30.3(4) no
    C9A C10A C11A C12A . . . . 0.0(6) no
    C10A C11A C12A F2A . . . . 179.4(4) no
    C10A C11A C12A C13A . . . . 0.0(6) no
    C11A C12A C13A C14A . . . . 0.0(6) no
    F2A C12A C13A C14A . . . . -179.4(4) no
    C12A C13A C14A C9A . . . . 0.0(5) no
    C15B C1B C2B N1B . . . . 53.8(4) no
    C15B C1B C2B C3B . . . . -129.0(3) no
    C2B C1B C15B N2B . . . . 55.5(4) no
    C2B C1B C15B C9B . . . . -126.1(4) no
    N1B C2B C3B C4B . . . . 33.5(4) no
    N1B C2B C3B C8B . . . . -146.1(3) no
    C1B C2B C3B C4B . . . . -143.8(3) no
    C1B C2B C3B C8B . . . . 36.6(4) no
    C2B C3B C4B C5B . . . . -179.6(3) no
    C8B C3B C4B C5B . . . . 0.0(5) no
    C2B C3B C8B C7B . . . . 179.6(3) no
    C4B C3B C8B C7B . . . . 0.0(5) no
    C3B C4B C5B C6B . . . . 0.0(5) no
    C4B C5B C6B F1B . . . . -180.0(3) no
    C4B C5B C6B C7B . . . . 0.0(6) no
    F1B C6B C7B C8B . . . . 180.0(3) no
    C5B C6B C7B C8B . . . . 0.0(6) no
    C6B C7B C8B C3B . . . . 0.0(5) no
    C14B C9B C10B C11B . . . . -0.7(7) no
    C15B C9B C10B C11B . . . . 180.0(4) no
    C10B C9B C14B C13B . . . . 0.0(8) no
    C15B C9B C14B C13B . . . . 179.3(5) no
    C10B C9B C15B N2B . . . . 148.0(4) no
    C10B C9B C15B C1B . . . . -30.5(6) no
    C14B C9B C15B N2B . . . . -31.3(6) no
    C14B C9B C15B C1B . . . . 150.2(4) no
    C9B C10B C11B C12B . . . . 1.2(7) no
    C10B C11B C12B F2B . . . . 179.0(5) no
    C10B C11B C12B C13B . . . . -1.0(9) no
    F2B C12B C13B C14B . . . . -179.7(5) no
    C11B C12B C13B C14B . . . . 0.3(9) no
    C12B C13B C14B C9B . . . . 0.2(8) no
loop_
    _geom_hbond_atom_site_label_D
    _geom_hbond_atom_site_label_H
    _geom_hbond_atom_site_label_A
    _geom_hbond_site_symmetry_A
    _geom_hbond_distance_DH
    _geom_hbond_distance_HA
    _geom_hbond_distance_DA
    _geom_hbond_angle_DHA
    _geom_hbond_publ_flag
    O1A H1A N2B 1_565 0.82 2.06 2.782(4) 146 yes
    O1B H1B N2A . 0.82 2.07 2.778(4) 145 yes
    O2A H2A N1B . 0.82 2.03 2.750(4) 147 yes
    O2B H2B N1A 1_545 0.82 2.04 2.759(4) 146 yes
    C10A H10A Cg5 2_666 0.93 2.94 3.690(3) 139 yes
    C13A H13A Cg5 2_566 0.93 2.98 3.746(3) 141 yes
    C14B H14C Cg1 2_566 0.93 2.94 3.702(5) 140 yes
    C4C H4CA Cg8 2_666 0.93 2.92 3.674(11) 139 yes
    C7C H7CA Cg8 2_566 0.93 2.97 3.749(11) 143 yes
    C4D H4DA Cg4 2_566 0.93 2.90 3.651(10) 139 yes
