# Supplementary material for: 1,3-Bis(4-fluoro­phen­yl)-N,N′-(propane-1,3-diyl­idene)dihydroxyl­amine
Source: Acta Crystallogr Sect E Struct Rep Online. 2011 Jul 9;67(Pt 8):o1954–5. doi: 10.1107/S1600536811026547 (PMC3212338; doi:10.1107/S1600536811026547)
Supplement: Supplementary file 2 [file e-67-o1954-Isup2.hkl]

# 
# h,k,l, Fc-squared, Fo-squared, sigma(Fo-squared) and status flag 
# 
data_I
_shelx_title ' ybn-29t4' 
_shelx_refln_list_code          4 
_shelx_F_calc_maximum      121.80 
_exptl_crystal_F_000       600.00 
_reflns_d_resolution_high  0.8345 
 
loop_ 
 _symmetry_equiv_pos_as_xyz 
 'x, y, z' 
 '-x, -y, -z' 
 
_cell_length_a     9.9233 
_cell_length_b    10.4236 
_cell_length_c    13.2422 
_cell_angle_alpha  86.419 
_cell_angle_beta   79.205 
_cell_angle_gamma  89.932 
 
_shelx_F_squared_multiplier     1.000 
 
loop_ 
 _refln_index_h 
 _refln_index_k 
 _refln_index_l 
 _refln_F_squared_calc 
 _refln_F_squared_meas 
 _refln_F_squared_sigma 
 _refln_observed_status 
   0   0  -2     4173.82     4276.85     37.71 o 
   0   0  -3     2458.02     2712.45      9.51 o 
   0   0  -4     3521.55     3331.28     12.54 o 
   0   0  -5        7.83       18.29      1.72 o 
   0   0  -6       18.24       16.82      2.06 o 
   0   0  -7    14835.82    16075.10    149.87 o 
   0   0  -8       22.21       43.78      2.83 o 
   0   0  -9     1820.64     1908.97     15.25 o 
   0   0 -11      468.36      419.65     56.16 o 
   0   0 -12      708.18      749.91    136.68 o 
   0   0 -13       23.22       22.41      1.50 o 
   0   0  15       10.43       12.62      1.05 o 
   0  -1  15        0.01        0.53      0.82 o 
   0   1 -14        0.01       -0.03      0.95 o 
   0   1 -13        0.00        0.24      1.02 o 
   0  -1  12        0.00        3.07      2.84 o 
   0  -1  11        0.05        0.00      1.61 o 
   0   1 -10        0.12       -0.08      1.35 o 
   0   1  -9        0.17        2.01      2.01 o 
   0   1  -8        0.11       -0.62      1.91 o 
   0   1  -7        0.00        6.11      1.97 o 
   0   1  -6        0.07        0.01      1.46 o 
   0   1  -5        0.02        0.21      1.21 o 
   0   1  -4        0.16        0.80      1.06 o 
   0   1  -3        0.02        1.06      0.96 o 
   0   1  -2        0.63        1.90      0.98 o 
   0   1  -1        0.00        1.20      0.47 o 
   0  -1  -1        0.37        2.40      0.49 o 
   0  -1  -2        0.03        1.82      2.04 o 
   0  -1  -3        0.10        4.19      1.27 o 
   0  -1  -4        0.26       -0.02      1.28 o 
   0  -1  -5        0.05        1.67      1.66 o 
   0  -1  -6        0.01        6.05      1.87 o 
   0  -1  -8        0.55        3.94      2.01 o 
   0  -1  -9        0.29        0.79      2.03 o 
   0  -1 -10        0.13       -1.90      1.85 o 
   0  -1 -11        0.31        1.90      1.29 o 
   0  -1 -12        0.01        3.61      1.34 o 
   0  -1 -13        0.07       -0.23      1.16 o 
   0  -1 -14        0.00       -0.26      1.05 o 
   0  -1 -15        0.05        0.17      0.91 o 
   0  -2  15       37.24       49.27      1.26 o 
   0  -2  14       26.59       28.60      2.09 o 
   0  -2  13       23.52       19.46      1.38 o 
   0   2 -12       20.29       14.72      1.37 o 
   0   2 -11        6.35        5.85      1.36 o 
   0  -2  10       48.17       56.32      2.34 o 
   0  -2   9        3.06       13.86      2.13 o 
   0   2  -8        2.81        6.55      1.92 o 
   0   2  -7       18.98       19.21      2.31 o 
   0   2  -6      336.03      375.71      5.08 o 
   0   2  -5      192.31      239.76      7.36 o 
   0   2  -4      558.22      515.98     17.82 o 
   0   2  -3       21.00       23.84      4.18 o 
   0  -2   2      166.19      156.04      3.74 o 
   0   2  -1    10190.04    11122.78     52.09 o 
   0  -2   0      999.69     1120.70      5.23 o 
   0  -2  -1     8460.88     8749.27    717.00 o 
   0  -2  -2     1810.17     1807.82      7.34 o 
   0  -2  -3       18.34       14.19      1.35 o 
   0  -2  -4      121.71       92.02      2.57 o 
   0  -2  -5      165.20      157.63      3.57 o 
   0  -2  -6     2370.16     2395.79     13.95 o 
   0  -2  -7      109.51       96.80      3.56 o 
   0  -2  -8      181.35      132.24      4.33 o 
   0  -2  -9      308.18      371.63      7.32 o 
   0  -2 -10      181.63      141.10      3.13 o 
   0  -2 -11      158.03      157.74      4.40 o 
   0  -2 -12       72.36       61.15      2.11 o 
   0  -2 -13      181.25      151.20      6.79 o 
   0  -2 -14        2.55        3.65      1.08 o 
   0  -2 -15        0.89        2.29      0.93 o 
   0  -3  14        0.02        0.25      0.86 o 
   0  -3  13        0.02       -0.22      1.03 o 
   0  -3  12        0.04       -0.17      1.09 o 
   0   3 -11        0.02       -0.92      1.23 o 
   0  -3  10        0.00       -0.33      1.46 o 
   0  -3   9        0.23        5.65      1.46 o 
   0  -3   8        0.14        1.17      1.97 o 
   0  -3   7        0.00        0.58      1.52 o 
   0  -3   6        0.01        1.63      1.38 o 
   0  -3   5        0.01        0.58      1.36 o 
   0   3  -4        0.00        0.92      1.19 o 
   0   3  -3        0.67       -0.28      1.06 o 
   0   3  -2        0.59        0.48      0.99 o 
   0   3  -1        1.20        1.10      0.82 o 
   0  -3   0        2.49        3.89      0.88 o 
   0  -3  -1        1.01        2.29      0.92 o 
   0  -3  -2        2.06        0.72      1.00 o 
   0  -3  -3        0.36        0.34      1.18 o 
   0  -3  -4        0.08       -0.86      1.33 o 
   0  -3  -5        0.02       -0.08      1.65 o 
   0  -3  -6        0.06       -1.28      1.61 o 
   0  -3  -7        0.42        1.92      1.89 o 
   0  -3  -8        0.00       -2.29      2.03 o 
   0  -3  -9        0.12        1.70      1.26 o 
   0  -3 -10        0.60        0.73      1.23 o 
   0  -3 -11        0.00       -0.20      1.56 o 
   0  -3 -12        0.02        1.50      1.30 o 
   0  -3 -13        0.02        0.67      1.17 o 
   0  -3 -14        0.03       -0.17      0.99 o 
   0  -3 -15        0.02        0.34      0.85 o 
   0   4 -14        0.57        0.64      0.78 o 
   0   4 -13       24.23       23.17      1.25 o 
   0   4 -12        9.41       16.47      1.32 o 
   0  -4  11      159.50      164.31      2.84 o 
   0  -4  10       41.96       41.94      1.89 o 
   0  -4   9     3141.70     3174.55     14.32 o 
   0  -4   8      330.14      332.74      3.81 o 
   0   4  -7     1058.14     1095.79     49.98 o 
   0  -4   6       18.76        9.56      1.62 o 
   0  -4   5      302.90      291.20     14.34 o 
   0  -4   4       20.32        6.98      1.48 o 
   0  -4   3       23.40       38.94      2.32 o 
   0   4  -2     4274.42     4305.37     13.71 o 
   0   4  -1      382.87      344.55     17.69 o 
   0   4   0     9006.91     8259.72    101.99 o 
   0  -4  -2      544.56      474.26     11.18 o 
   0  -4  -3     1783.74     1802.62     27.44 o 
   0  -4  -4       61.36       56.08      2.40 o 
   0  -4  -5      177.86      137.75      3.66 o 
   0  -4  -6       78.15       86.90      3.33 o 
   0  -4  -7     1278.21     1262.11     11.93 o 
   0  -4  -8        8.30       11.51      2.20 o 
   0  -4  -9      156.74      153.44      3.21 o 
   0  -4 -10      715.36      705.33      7.35 o 
   0  -4 -11       29.01       24.03      1.70 o 
   0  -4 -12      115.89       95.87      2.73 o 
   0  -4 -13        8.83        1.95      1.21 o 
   0  -4 -14        3.94        8.05      1.09 o 
   0  -4 -15        0.01       -0.08      0.67 o 
   0   5 -13        0.02       -0.25      0.83 o 
   0  -5  12        0.00       -0.78      1.49 o 
   0  -5  11        0.01       -0.08      1.22 o 
   0  -5  10        0.27        0.33      1.19 o 
   0  -5   9        0.22        0.94      1.40 o 
   0  -5   8        0.02       -0.27      1.79 o 
   0  -5   7        0.00       -1.16      1.28 o 
   0  -5   6        0.01       -3.38      1.81 o 
   0  -5   5        0.01        0.35      1.83 o 
   0   5  -4        0.07       -1.67      1.21 o 
   0   5  -3        0.47        2.81      1.62 o 
   0  -5   2        0.25        4.22      1.81 o 
   0  -5   1        0.85        1.72      1.73 o 
   0   5   0        0.61        0.43      1.15 o 
   0  -5   0        0.61        4.97      2.00 o 
   0  -5  -1        1.29       10.18     11.40 o 
   0  -5  -2        0.58        0.85      1.21 o 
   0  -5  -2        0.79        0.99      1.97 o 
   0  -5  -3        0.08        0.92      1.41 o 
   0  -5  -3        0.24        1.74      1.79 o 
   0  -5  -4        0.08        1.29      1.43 o 
   0  -5  -4        0.45        1.24      1.88 o 
   0  -5  -5        0.02       -2.26      1.65 o 
   0  -5  -6        0.01        1.94      1.83 o 
   0  -5  -7        0.05       -0.37      1.96 o 
   0  -5  -8        0.29       -0.49      1.29 o 
   0  -5  -9        0.13        1.56      1.69 o 
   0  -5 -10        0.09        1.53      2.17 o 
   0  -5 -11        0.05       -1.26      1.26 o 
   0  -5 -12        0.00        0.38      1.19 o 
   0  -5 -13        0.01       -0.11      1.29 o 
   0   5  14        0.00       -0.26      0.84 o 
   0   6 -13       11.63       11.00      0.89 o 
   0  -6  12       53.03       47.37      4.53 o 
   0  -6  11       30.03       33.12      1.86 o 
   0  -6  10      211.00      236.13      7.32 o 
   0   6  -9      126.91      137.50      2.75 o 
   0  -6   8      103.03      103.17     10.84 o 
   0  -6   7        7.83        7.86      1.38 o 
   0  -6   6       48.58       51.00      2.59 o 
   0  -6   5      125.15      127.97     17.42 o 
   0  -6   4        2.42        9.21      2.09 o 
   0  -6   3     1121.23     1215.14     11.06 o 
   0  -6   2      794.17      860.59     60.22 o 
   0  -6   1     2504.50     2404.08    134.95 o 
   0  -6   0      116.31      114.40      7.56 o 
   0  -6  -1      124.98      125.94     12.34 o 
   0   6   2     2515.95     2223.99    143.02 o 
   0  -6  -3      823.79      928.67      8.01 o 
   0  -6  -4     1111.77     1240.50    120.61 o 
   0  -6  -5        2.31        4.32      1.74 o 
   0  -6  -6      132.42      127.06      4.13 o 
   0  -6  -7       52.27       51.39      2.40 o 
   0  -6  -8        8.39        6.45      2.53 o 
   0  -6  -9       97.14      100.78     19.22 o 
   0  -6 -10      136.23      127.60     18.75 o 
   0  -6 -11      207.26      245.93     32.74 o 
   0  -6 -12       32.10       34.32      4.12 o 
   0  -6 -13       56.00       42.97      1.47 o 
   0  -6 -14       11.50        9.72      1.39 o 
   0  -7  12        0.00        0.01      0.85 o 
   0   7 -12        0.02        1.33      0.88 o 
   0   7 -11        0.01       -0.21      1.32 o 
   0   7 -10        0.12       -0.17      1.86 o 
   0   7  -9        0.16        0.76      2.26 o 
   0  -7   8        0.01       -2.36      1.88 o 
   0  -7   7        0.04       -2.62      1.81 o 
   0  -7   6        0.07       -0.54      2.08 o 
   0  -7   5        0.04        1.39      1.83 o 
   0  -7   4        0.10        0.91      1.49 o 
   0  -7   3        0.09       -0.47      1.88 o 
   0  -7   2        0.30       -1.33      2.39 o 
   0  -7   1        0.09       -1.90      2.34 o 
   0  -7   0        0.82        0.52      2.70 o 
   0   7   1        0.76        1.47      1.76 o 
   0   7   2        0.09        0.64      2.48 o 
   0   7   3        0.29        0.38      2.66 o 
   0  -7  -4        0.08        1.71      1.56 o 
   0  -7  -5        0.09        1.63      1.36 o 
   0  -7  -6        0.03        0.35      1.46 o 
   0  -7  -7        0.07        0.56      1.59 o 
   0  -7  -8        0.05        1.05      1.61 o 
   0  -7  -9        0.01        0.25      1.37 o 
   0  -7 -10        0.15        1.83      1.42 o 
   0  -7 -11        0.13       -0.74      1.46 o 
   0  -7 -12        0.01       -2.31      1.16 o 
   0   7  13        0.02       -1.60      1.28 o 
   0  -8  11       38.28       49.61      1.47 o 
   0  -8  10       20.50       23.96      1.43 o 
   0   8  -9      114.92      116.12      6.36 o 
   0  -8   8        1.12        0.31      1.37 o 
   0  -8   7       21.54       27.39      1.66 o 
   0  -8   6      113.99      119.39      2.65 o 
   0  -8   5        9.99        7.79      1.36 o 
   0  -8   4       10.87       15.30      1.70 o 
   0  -8   3       14.29       14.24      1.46 o 
   0  -8   3       15.05        8.34      3.19 o 
   0  -8   2       96.67       93.35      6.36 o 
   0  -8   2      103.93       78.64      4.12 o 
   0  -8   1      138.16      136.59      2.69 o 
   0  -8   1      156.16      150.76      5.18 o 
   0  -8   0      213.58      330.18     48.40 o 
   0  -8   0     1480.74     1532.59     25.77 o 
   0  -8  -1     1364.41     1415.79     23.33 o 
   0  -8  -1     1562.77     1819.70     72.91 o 
   0  -8  -2       19.38       32.44      1.73 o 
   0  -8  -2      147.69      147.59      2.72 o 
   0  -8  -3        7.81       12.91      1.40 o 
   0  -8  -3       97.59       97.23      2.48 o 
   0  -8  -4        0.81        1.03      1.29 o 
   0  -8  -4       14.09       14.14      1.62 o 
   0  -8  -5       13.87       12.34      1.47 o 
   0  -8  -6       12.33        4.63      2.86 o 
   0  -8  -7        0.13        2.06      2.18 o 
   0  -8  -8      519.50      516.90     27.58 o 
   0  -8  -9       77.77       63.95      2.15 o 
   0  -8 -10      147.83      163.05      2.82 o 
   0  -8 -11      118.57      160.20      2.46 o 
   0   8  12      150.08      135.43      2.02 o 
   0  -9  10        0.13       -1.54      0.92 o 
   0  -9   9        0.00       -0.38      1.07 o 
   0  -9   8        0.01       -0.15      1.16 o 
   0  -9   7        0.02        0.47      1.08 o 
   0  -9   6        0.00        0.44      1.49 o 
   0  -9   5        0.00       -0.09      1.23 o 
   0  -9   4        0.06       -0.10      1.62 o 
   0  -9   3        0.12       -1.31      1.23 o 
   0  -9   2        0.01       -0.07      1.27 o 
   0  -9   1        0.40       -1.98      1.35 o 
   0  -9   0        0.00       -0.44      1.30 o 
   0  -9  -1        0.33        2.13      1.30 o 
   0  -9  -2        0.10        0.24      1.25 o 
   0  -9  -3        0.00        0.28      1.21 o 
   0  -9  -4        0.00       -0.10      1.21 o 
   0  -9  -5        0.00       -0.78      1.25 o 
   0  -9  -6        0.03       -0.26      1.30 o 
   0  -9  -7        0.00       -0.53      1.24 o 
   0   9   8        0.05       -0.27      1.07 o 
   0   9   9        0.12       -0.29      1.10 o 
   0  -9 -10        0.01        0.46      1.05 o 
   0   9  11        0.00        0.63      0.78 o 
   0 -10   8        5.34        5.96      1.04 o 
   0 -10   7       19.80       22.15      1.37 o 
   0 -10   6       33.57       33.69      1.52 o 
   0 -10   5      106.68      105.20      2.29 o 
   0 -10   4        7.50        8.34      1.27 o 
   0 -10   3        7.98        4.13      1.18 o 
   0 -10   2        0.06       -0.15      1.15 o 
   0 -10   1       10.68       10.73      1.76 o 
   0 -10   0       59.40       69.05      2.24 o 
   0 -10  -1       60.04       57.48      2.10 o 
   0 -10  -2      331.96      308.02      3.95 o 
   0 -10  -3       36.77       38.22      1.79 o 
   0 -10  -4       21.15       20.37      1.65 o 
   0 -10  -4       21.21       21.24      1.72 o 
   0 -10  -5        0.00       -0.67      1.16 o 
   0 -10  -6        0.12       -1.90      1.14 o 
   0 -10  -7       53.08       46.77      1.72 o 
   0 -10  -8       11.37       12.08      1.30 o 
   0 -10  -9       24.87       18.63      1.27 o 
   0 -10 -10        6.48        6.14      0.87 o 
   0 -11   6        0.00        0.72      0.80 o 
   0 -11   5        0.02        0.94      1.06 o 
   0 -11   4        0.00       -0.82      1.02 o 
   0 -11   3        0.01       -0.09      0.93 o 
   0 -11   2        0.05        0.68      1.04 o 
   0 -11   1        0.01       -0.30      1.12 o 
   0 -11   0        0.13        0.83      1.14 o 
   0 -11  -1        0.04        0.59      1.16 o 
   0 -11  -2        0.10       -0.09      1.19 o 
   0 -11  -3        0.01        0.16      1.24 o 
   0 -11  -4        0.01       -0.49      1.14 o 
   0 -11  -5        0.00       -0.37      1.08 o 
   0 -11  -6        0.00       -1.56      1.02 o 
   0 -11  -7        0.02       -0.36      0.90 o 
   0 -11  -8        0.03        0.89      0.90 o 
   0 -12   3        5.39        4.48      1.10 o 
   0 -12   2        0.94        1.28      0.99 o 
   0 -12   1      108.24      140.17     10.23 o 
   0 -12   0      121.59      157.24      2.25 o 
   0 -12  -1      225.73      250.58      2.80 o 
   0 -12  -2      122.25      155.47      8.75 o 
   0 -12  -3      107.46      131.48      7.88 o 
   0 -12  -4        0.92        1.41      1.04 o 
   0 -12  -5        5.34        3.68      0.95 o 
   1 -12  -4        0.12        0.11      0.79 o 
   1 -12  -3        0.08       -0.11      0.94 o 
   1 -12  -2        0.33        0.23      1.01 o 
   1 -12  -1        1.31        5.84      1.08 o 
   1 -12   0        1.54        2.24      0.97 o 
   1 -12   1        0.21        0.21      0.80 o 
   1 -12   2        0.20        0.18      0.68 o 
   1 -11  -7        0.96        0.18      0.89 o 
   1 -11  -6        0.03        0.30      0.98 o 
   1 -11  -5        0.00       -0.44      1.15 o 
   1 -11  -4        0.02        0.30      1.14 o 
   1 -11  -3        1.57        2.51      1.19 o 
   1 -11  -2        1.31        5.70      1.84 o 
   1 -11  -1        9.04        8.74      1.30 o 
   1 -11   0        6.27        8.56      1.34 o 
   1 -11   1        6.19        6.51      1.20 o 
   1 -11   2        1.56        2.46      1.11 o 
   1 -11   3        0.73        1.65      1.11 o 
   1 -11   4        0.07       -0.39      1.04 o 
   1 -11   5        0.29        0.18      1.00 o 
   1 -11   6        0.10        2.56      0.81 o 
   1 -10  -9        1.76        0.39      1.15 o 
   1 -10  -8        0.70       -1.11      1.54 o 
   1 -10  -7        0.32       -0.06      1.80 o 
   1 -10  -6        0.13        1.26      1.14 o 
   1 -10  -5        0.28        1.42      1.25 o 
   1 -10  -4        0.23       -0.45      1.67 o 
   1 -10  -3        3.76        4.12      1.43 o 
   1 -10  -2        5.89        8.17      1.57 o 
   1 -10  -1        2.98        2.77      3.55 o 
   1 -10   0        2.82        2.78      2.75 o 
   1 -10   1        5.67        6.09      1.64 o 
   1 -10   2        3.87        3.96      1.52 o 
   1 -10   3        0.21        0.11      1.54 o 
   1 -10   4        0.30        0.73      1.59 o 
   1 -10   5        0.12        0.92      1.84 o 
   1 -10   6        0.30       -0.43      1.55 o 
   1 -10   7        0.73        1.30      1.30 o 
   1 -10   8        1.88        0.52      1.34 o 
  -1   9  11       11.80       11.03      1.19 o 
   1  -9 -10        1.92        1.48      1.33 o 
   1  -9  -9       29.26       28.05      2.97 o 
   1  -9  -8        2.18        1.96      1.34 o 
   1  -9  -7        0.44        1.64      1.50 o 
   1  -9  -6        8.04        5.40      1.61 o 
   1  -9  -5        2.61        2.39      1.45 o 
   1  -9  -4       11.13       10.27      1.64 o 
   1  -9  -3        0.87        1.51      1.29 o 
   1  -9  -2       47.22       46.48      1.96 o 
   1  -9  -1       14.61       14.35      1.78 o 
   1  -9   0       15.72       10.49      1.69 o 
   1  -9   1       44.39       45.74      3.00 o 
   1  -9   2        0.87       -0.98      2.25 o 
   1  -9   3       11.83       13.86      1.77 o 
   1  -9   4        2.81        1.17      1.72 o 
   1  -9   5        8.65        5.40      1.60 o 
   1  -9   6        0.40        0.03      1.86 o 
   1  -9   7        2.04        2.43      1.50 o 
   1  -9   8       29.19       22.34      1.73 o 
   1  -9   9        1.89        1.31      1.08 o 
   1  -9  10       12.50       10.15      1.24 o 
  -1   8  12        0.04        0.73      0.82 o 
  -1   8  11        0.53        0.28      1.01 o 
  -1   8  10        0.08       -0.14      1.11 o 
   1  -8  -9        0.00        1.62      1.33 o 
   1  -8  -8        2.96        2.49      1.37 o 
   1  -8  -7        0.41        1.62      1.36 o 
   1  -8  -6        0.67       -0.34      1.97 o 
   1  -8  -5        0.03       -0.02      1.51 o 
   1  -8  -4        0.89        0.93      1.29 o 
  -1   8   4        1.35       -4.73      4.14 o 
   1  -8  -3        1.11       -0.97      1.20 o 
   1  -8  -3        1.78        4.15      1.58 o 
   1  -8  -2        0.01        3.64      1.33 o 
   1  -8  -2        8.67       13.59      1.71 o 
   1  -8   1       22.74       10.45      1.40 o 
   1  -8   1        9.33       12.09      3.09 o 
   1  -8   2        0.72       -2.06      1.84 o 
   1  -8   2        1.75       -0.56      3.15 o 
   1  -8   3        0.50        1.78      1.25 o 
   1  -8   3        1.33       -2.78      3.61 o 
   1  -8   4        0.45        1.48      1.31 o 
   1  -8   5        0.15        1.18      2.31 o 
   1  -8   6        0.00        0.11      1.94 o 
   1  -8   7        2.63        0.77      1.28 o 
   1  -8   8        3.40        2.46      1.35 o 
   1  -8   9        0.33       -0.41      1.22 o 
   1  -8  10        1.05        1.08      0.98 o 
   1  -8  11        3.13        2.06      0.97 o 
  -1   7  13        0.00       -0.37      0.81 o 
  -1   7  12        0.36        0.65      1.06 o 
   1  -7 -11        0.53        1.88      1.99 o 
   1  -7 -10       14.00        8.83      1.97 o 
   1  -7  -9        9.20        4.10      1.26 o 
   1  -7  -8        2.76        2.29      1.19 o 
   1  -7  -7        4.86        5.14      1.30 o 
   1  -7  -6        5.52        6.81      1.60 o 
   1  -7  -5        0.88        2.51      1.33 o 
   1  -7  -4        1.04        6.08      1.26 o 
   1  -7  -3        2.40        4.65      1.33 o 
  -1   7   1        2.35        2.15      1.67 o 
  -1   7   0        0.25       -0.62      1.57 o 
  -1   7  -1        0.84        1.86      1.72 o 
   1  -7   2       11.37       13.74      3.91 o 
   1  -7   3        4.78        3.19      1.41 o 
   1  -7   4       19.70       12.16      1.60 o 
   1  -7   5        0.64       -1.07      1.46 o 
   1  -7   6        5.52        6.61      1.54 o 
   1  -7   7        0.00       -0.66      1.23 o 
   1  -7   8        0.03       -0.77      1.35 o 
   1  -7   9        1.39        6.25      1.41 o 
  -1   7 -10        0.64        1.15      1.19 o 
  -1   7 -11       11.53        5.22      1.80 o 
  -1   7 -12        0.96       -0.65      0.88 o 
   1  -6 -13        0.11        0.02      0.89 o 
   1  -6 -12        0.65        2.33      1.05 o 
   1  -6 -11        0.21        1.75      1.16 o 
   1  -6 -10        0.38        2.03      1.26 o 
   1  -6  -9        3.54       11.57      2.88 o 
   1  -6  -8        0.72        1.22      2.51 o 
   1  -6  -7        0.03        5.45      1.37 o 
   1  -6  -6        0.47        1.80      1.45 o 
   1  -6  -5        0.36        0.62      1.86 o 
   1  -6  -4        0.64        1.86      1.60 o 
   1  -6  -3        0.02        2.38      1.57 o 
  -1   6   1        3.21        4.34      1.98 o 
   1  -6   0       26.91       41.18      2.26 o 
   1  -6   2       20.99       32.81      2.24 o 
   1  -6   3        3.73        6.43      1.83 o 
   1  -6   4        0.50       -1.29      1.76 o 
  -1   6  -5        2.96        1.76      1.95 o 
   1  -6   6        0.07        1.48      1.83 o 
   1  -6   7        3.07        1.56      1.45 o 
   1  -6   8        8.05        3.62      1.46 o 
   1  -6   9        4.51        2.93      1.51 o 
  -1   6 -10        6.54        5.31      1.75 o 
  -1   6 -11        0.02        1.43      1.28 o 
  -1   6 -12        1.03       -0.10      0.96 o 
  -1   6 -13        0.00       -0.01      0.74 o 
   1  -5 -14        0.04       -0.56      0.79 o 
  -1   5  13        3.45        0.71      0.97 o 
   1  -5 -12        0.88        2.55      1.20 o 
   1  -5 -11       43.20       27.40      1.73 o 
   1  -5 -10        0.09        1.44      1.30 o 
   1  -5  -9       77.14       50.96      1.99 o 
   1  -5  -8       17.75       28.27      2.20 o 
   1  -5  -7       12.77        9.94      1.42 o 
   1  -5  -6       37.74       25.07      2.33 o 
   1  -5  -5        1.39        1.06      1.66 o 
   1  -5  -4       87.99       68.70      3.75 o 
   1  -5  -2       77.50       84.80      6.68 o 
   1  -5  -1      301.59      393.57      8.26 o 
  -1   5  -1      306.86      387.93      5.12 o 
  -1   5  -3       59.80       65.02      2.59 o 
   1  -5   5        0.43        0.66      1.48 o 
  -1   5  -6        6.74        9.55      1.88 o 
   1  -5   8       67.87       50.80     10.28 o 
   1  -5  10        0.25        3.33      1.53 o 
   1  -5  11        2.60        6.10      1.39 o 
  -1   5 -12        1.24        2.95      1.12 o 
  -1   5 -13        0.01        0.43      0.90 o 
  -1   5 -14        0.07        0.18      0.69 o 
   1  -4 -14        0.00        0.26      0.88 o 
   1  -4 -13        0.17       -0.34      0.98 o 
   1  -4 -12        0.11       -2.05      1.21 o 
   1  -4 -12        0.11       -0.44      1.74 o 
   1  -4 -11        0.47        3.27      1.36 o 
   1  -4 -11       11.25       10.74      1.88 o 
   1  -4 -10        2.28        0.15      1.94 o 
   1  -4  -9        5.37        6.65      1.76 o 
   1  -4  -5       43.07       -1.49      2.20 o 
   1  -4  -4        2.92       -0.51      2.11 o 
   1  -4  -3       11.21        4.28      3.35 o 
   1  -4  -2        3.02        4.10      1.62 o 
   1  -4  -1       29.52       51.94      1.48 o 
   1  -4  -1      127.26      147.71      3.04 o 
   1  -4   0       41.27       31.68      0.95 o 
  -1   4   0       79.60       93.45      2.59 o 
  -1   4  -1      132.66      167.50     12.85 o 
  -1   4  -2        2.87        3.15      1.63 o 
   1  -4   3       10.64        7.66      1.84 o 
   1  -4   4        3.03        2.85      2.43 o 
   1  -4   5        2.22        1.99      1.89 o 
  -1   4  -6        9.06        7.77      2.06 o 
   1  -4   7       15.87        9.99      2.41 o 
  -1   4  -8       18.99       12.86      1.95 o 
   1  -4   8       21.02       31.05      6.99 o 
  -1   4  -9        5.28        7.56      2.60 o 
   1  -4   9        5.71        8.72      2.61 o 
   1  -4  10        0.64        0.27      1.25 o 
   1  -4  10        2.20        2.29      2.18 o 
   1  -4  11       11.61        8.39      1.43 o 
  -1   4 -11       12.05       13.01      1.99 o 
   1  -4  12        0.00       -0.21      1.11 o 
   1  -4  12        0.10       -0.13      1.68 o 
  -1   4 -13        0.29        0.39      1.37 o 
  -1   4 -14        0.08       -0.18      0.83 o 
   1  -3 -15        0.05       -0.50      0.81 o 
  -1   3  14        0.17        0.89      1.18 o 
   1  -3 -13        1.01       -0.12      1.13 o 
   1  -3 -12        7.88        4.85      1.34 o 
   1  -3 -11        3.18        0.94      1.94 o 
   1  -3 -10       46.04       25.79      2.15 o 
   1  -3  -9       59.17       45.73      1.76 o 
   1  -3  -8       42.74       24.25      2.76 o 
   1  -3  -7       84.47       53.66      3.04 o 
   1  -3  -6        6.28        4.25      1.68 o 
   1  -3  -5       57.65       35.99      2.27 o 
   1  -3  -4       16.38        9.21      1.74 o 
   1  -3  -3      231.53      152.04      3.00 o 
   1  -3  -2      825.78      580.86     25.26 o 
   1  -3  -1      103.62       75.33      1.64 o 
   1  -3   0     2129.74     1895.51     63.64 o 
  -1   3  -1      102.02      108.24      2.29 o 
  -1   3  -2      842.88      703.06     39.48 o 
   1  -3   3      220.26      193.76      5.41 o 
  -1   3  -4       15.23       10.77      1.35 o 
   1  -3   5       55.80       44.75      2.03 o 
   1  -3   6        6.08        5.31      1.45 o 
  -1   3  -7       81.86       67.17      7.39 o 
   1  -3   8       41.92       32.66      2.55 o 
   1  -3   9       60.00       55.14      7.72 o 
   1  -3  10       42.96       38.15      2.06 o 
  -1   3 -11        3.09        0.83      1.20 o 
   1  -3  12        7.47        5.35      1.27 o 
  -1   3 -13        1.06       -0.31      1.04 o 
  -1   3 -14        0.17       -0.04      0.88 o 
  -1   3 -15        0.05        0.04      0.78 o 
   1  -2 -15        0.00       -0.14      0.82 o 
   1  -2 -14        0.00        1.54      1.07 o 
  -1   2  13        0.66       -0.09      1.00 o 
   1  -2 -12        1.19        0.59      1.62 o 
   1  -2 -11        5.76        1.48      1.22 o 
   1  -2 -10        0.03        0.32      1.37 o 
   1  -2  -9       18.13       11.58      1.47 o 
   1  -2  -8        1.31        4.45      2.01 o 
   1  -2  -7        8.33        5.76      2.07 o 
   1  -2  -6       12.73       13.67      2.07 o 
   1  -2  -5        3.00        2.94      1.70 o 
   1  -2  -4        1.03        1.64      1.39 o 
   1  -2  -3        0.14        1.92      1.12 o 
   1  -2  -2        0.03        1.09      0.97 o 
   1  -2  -1        0.02        4.04      0.81 o 
   1  -2   0       13.53        7.32      0.75 o 
   1  -2   1        5.14        2.62      0.97 o 
  -1   2  -2        0.78        2.39      0.59 o 
  -1   2  -3        9.90        4.38      0.96 o 
  -1   2  -4        0.05       -0.03      1.02 o 
  -1   2  -5        4.06        4.21      1.31 o 
  -1   2  -6        9.13       10.46      1.63 o 
  -1   2  -7        6.55        4.92      1.59 o 
  -1   2  -8        8.54        4.16      2.09 o 
   1  -2   9        2.65        4.02      3.60 o 
   1  -2  10       19.28       12.15      1.42 o 
  -1   2 -11        0.45        0.58      1.31 o 
  -1   2 -12        0.08       -0.39      1.28 o 
   1  -2  13        0.70        1.02      1.19 o 
  -1   2 -14        0.09       -0.42      0.93 o 
  -1   2 -15        0.03        0.34      0.83 o 
   1  -1 -15        0.22        0.66      0.83 o 
   1  -1 -14        0.18        1.29      1.03 o 
   1  -1 -13        0.95        0.99      1.08 o 
   1  -1 -12        1.20        0.19      1.14 o 
   1  -1 -11        0.58        0.67      1.16 o 
   1  -1 -10        4.57        3.90      1.77 o 
   1  -1  -9        0.58        1.39      1.29 o 
   1  -1  -8        0.31        1.73      1.99 o 
   1  -1  -7        0.47        3.23      2.00 o 
   1  -1  -6        4.47        4.06      1.92 o 
   1  -1  -5        3.67        2.44      1.60 o 
   1  -1  -4        1.00        2.42      1.32 o 
   1  -1  -3        0.08        0.75      1.13 o 
   1  -1  -2        0.52        2.17      1.09 o 
   1  -1  -1        2.09        6.69      0.82 o 
  -1   1  -1        0.03        1.03      0.25 o 
  -1   1  -2        0.22        1.78      0.76 o 
  -1   1  -3        2.41        3.04      0.91 o 
  -1   1  -4        0.52        1.84      1.08 o 
  -1   1  -5        0.65        1.84      1.24 o 
  -1   1  -6        4.95        4.46      1.79 o 
  -1   1  -7        5.76        6.14      1.59 o 
  -1   1  -8        0.00        1.62      1.66 o 
  -1   1  -9        4.20       -2.30      1.87 o 
  -1   1 -10        8.76        2.92      1.41 o 
   1  -1  11        5.81        2.52      1.30 o 
   1  -1  12        3.01        1.78      1.32 o 
  -1   1 -13        0.53        0.52      1.14 o 
  -1   1 -14        0.09       -0.40      1.00 o 
  -1   1 -15        0.02       -0.30      0.84 o 
   1   0 -15        0.00        0.07      0.84 o 
   1   0 -14        0.02        0.60      0.97 o 
   1   0 -13        0.20        0.06      1.07 o 
   1   0 -12        6.31        7.82      1.29 o 
   1   0 -11        0.14       -0.06      2.05 o 
   1   0 -10       10.22       14.28      1.74 o 
   1   0  -9        2.56        1.07      1.29 o 
   1   0  -8        9.10       15.72      2.49 o 
   1   0  -7       19.76       32.90      2.66 o 
   1   0  -6        1.90        2.83      1.81 o 
   1   0  -5        5.59        6.46      1.59 o 
   1   0  -4        0.22       -0.31      1.18 o 
   1   0  -3        6.34       10.74      1.22 o 
   1   0  -2        5.38        5.30      1.20 o 
   1   0  -1        3.03        2.19      0.65 o 
  -1   0  -2       17.22       14.38      1.00 o 
  -1   0  -3        4.62        6.15      1.13 o 
  -1   0  -4        3.09        3.10      1.13 o 
  -1   0  -5        0.25        0.12      1.20 o 
  -1   0  -6        0.49        1.51      1.36 o 
  -1   0  -7       21.56       25.82      2.25 o 
  -1   0  -8        1.56       -1.53      1.94 o 
  -1   0  -9       11.07       15.44      2.43 o 
  -1   0 -10        7.27        5.75      2.00 o 
  -1   0 -11        2.84        4.57      1.63 o 
  -1   0 -12        2.33        3.88      2.41 o 
  -1   0 -13        0.00       -1.27      1.13 o 
  -1   0 -14        0.21        0.15      1.03 o 
  -1   0 -15        0.19        0.81      0.91 o 
   1   1 -15        0.03        0.38      0.80 o 
   1   1 -14        0.01        1.09      0.99 o 
   1   1 -13        0.01        0.50      0.99 o 
   1   1 -12        2.96        1.12      1.16 o 
   1   1 -11        0.95        0.14      1.10 o 
  -1  -1  10        0.01        0.85      1.97 o 
   1   1  -9        7.67        5.26      1.40 o 
   1   1  -8        1.06       -0.25      1.91 o 
   1   1  -7        2.35        3.18      1.98 o 
   1   1  -6        0.00        2.17      1.77 o 
   1   1  -5        1.08        0.74      1.50 o 
   1   1  -4        0.07        0.89      1.26 o 
   1   1  -3        0.35        0.68      0.97 o 
  -1  -1   2        0.51        1.09      0.99 o 
   1   1  -1        0.05        1.81      0.78 o 
  -1  -1   0        0.09        1.27      0.63 o 
  -1  -1  -1        3.44        1.63      0.72 o 
  -1  -1  -2        0.05        0.91      1.07 o 
  -1  -1  -3        0.26       -0.45      1.10 o 
  -1  -1  -4        0.30        0.86      1.18 o 
  -1  -1  -6        6.78        7.06      1.75 o 
  -1  -1  -7        1.17       -2.39      1.91 o 
  -1  -1  -8        0.00       -0.25      1.68 o 
  -1  -1  -9        0.27       -4.00      2.00 o 
  -1  -1 -10        5.60        5.20      1.63 o 
  -1  -1 -11        0.10       -0.18      1.43 o 
  -1  -1 -12        0.16       -0.38      1.54 o 
  -1  -1 -13        1.94        1.17      1.20 o 
  -1  -1 -14        0.00       -0.78      1.02 o 
  -1  -1 -15        0.25        1.29      0.96 o 
  -1  -2  14        0.37        0.40      0.92 o 
  -1  -2  13        0.83        0.00      1.03 o 
   1   2 -12        0.03       -0.53      1.13 o 
   1   2 -11        2.69        0.61      1.12 o 
  -1  -2  10        4.13        2.26      1.71 o 
  -1  -2   9        8.18       10.05      1.67 o 
  -1  -2   8        3.10        3.30      1.58 o 
   1   2  -7        0.04        3.61      1.79 o 
  -1  -2   6       19.11       14.22      2.19 o 
  -1  -2   5        0.16        1.87      1.45 o 
  -1  -2   4        1.96        1.40      1.09 o 
  -1  -2   3        1.45        0.20      0.90 o 
   1   2  -2        4.82        2.83      0.79 o 
  -1  -2   1       13.83        6.82      0.75 o 
  -1  -2   0        1.21        1.36      0.89 o 
  -1  -2  -1        6.49        4.16      0.84 o 
  -1  -2  -2        0.41        4.16      1.14 o 
  -1  -2  -3        2.63        4.68      1.19 o 
  -1  -2  -4        0.12       -0.44      1.29 o 
  -1  -2  -5        1.02        0.55      1.52 o 
  -1  -2  -6        8.94       10.67      1.92 o 
  -1  -2  -7        0.02        3.04      1.89 o 
  -1  -2  -8       10.51        8.42      2.13 o 
  -1  -2  -9        5.80        3.88      2.25 o 
  -1  -2 -10        8.41       10.39      1.63 o 
  -1  -2 -11        3.54        0.38      1.23 o 
  -1  -2 -12        0.06       -0.40      1.27 o 
  -1  -2 -13        0.77        0.04      1.19 o 
  -1  -2 -14        0.03       -0.11      1.04 o 
  -1  -2 -15        0.03       -0.82      0.91 o 
   1   3 -14        0.04       -0.44      1.44 o 
   1   3 -13        0.12        0.18      0.98 o 
   1   3 -12        6.46        3.54      2.37 o 
  -1  -3  11        3.91        3.23      1.91 o 
   1   3 -10       23.72       23.50      1.50 o 
   1   3  -9        5.86        4.36      2.10 o 
  -1  -3   8      146.84      131.02      3.23 o 
  -1  -3   7       14.85       10.19      2.08 o 
   1   3  -6       38.99       35.82      5.14 o 
   1   3  -5       70.68       55.03      2.14 o 
   1   3  -4        7.52        5.56      1.29 o 
   1   3  -3      145.12      129.51      5.00 o 
  -1  -3   2       25.43       16.07      1.11 o 
   1   3  -1     1186.65      994.07      9.92 o 
   1   3   0      831.69      655.71     20.24 o 
  -1  -3  -1      819.49      746.82      5.34 o 
  -1  -3  -2     1175.39     1007.93     18.40 o 
  -1  -3  -3       24.14       17.31      1.52 o 
  -1  -3  -4      153.16      106.57      2.87 o 
  -1  -3  -5        7.77        3.35      1.60 o 
  -1  -3  -6       73.29       44.11      2.53 o 
  -1  -3  -7       40.90       24.20      2.28 o 
  -1  -3  -8       14.60        9.26      2.14 o 
  -1  -3  -9      147.10      109.04      9.89 o 
  -1  -3 -10        6.27        2.25      1.24 o 
  -1  -3 -11       25.44       18.07      1.54 o 
  -1  -3 -12        4.06        1.82      1.43 o 
  -1  -3 -13        6.58        2.76      1.40 o 
  -1  -3 -14        0.13        0.12      1.30 o 
   1   3  15        0.05       -0.25      1.12 o 
  -1  -4  14        0.01       -0.53      0.70 o 
   1   4 -13        0.15        0.10      0.85 o 
  -1  -4  13        0.24       -1.15      1.43 o 
  -1  -4  12        0.88        1.08      1.48 o 
  -1  -4  11        3.80        0.20      1.07 o 
  -1  -4  11        3.95        5.09      1.68 o 
  -1  -4  10        7.06        2.34      1.30 o 
  -1  -4  10        9.04        6.53      1.75 o 
  -1  -4   9        3.08        3.22      2.20 o 
  -1  -4   8        5.95        3.68      2.17 o 
  -1  -4   7       43.28       42.53      3.27 o 
  -1  -4   6        0.53        3.37      2.27 o 
   1   4  -5        9.06        6.52      3.95 o 
  -1  -4   4        4.96        4.09      1.54 o 
   1   4  -3        2.73        2.22      1.33 o 
   1   4  -2        9.28       11.20      1.60 o 
   1   4  -1       10.99       12.14      0.94 o 
  -1  -4   0      185.91      206.79      3.85 o 
  -1  -4  -1      173.29      198.77      3.48 o 
  -1  -4  -2       10.62       10.57      2.01 o 
  -1  -4  -3       10.00        9.05      1.73 o 
  -1  -4  -4        2.54        1.61      1.99 o 
  -1  -4  -5        5.33        4.25      2.28 o 
  -1  -4  -6        8.56        3.19      2.33 o 
  -1  -4  -7        0.57        6.02      2.72 o 
  -1  -4  -8       40.34       36.18      3.41 o 
  -1  -4  -9        6.39        2.13      2.19 o 
  -1  -4 -10        3.30        6.23      2.17 o 
  -1  -4 -11        8.69        7.10      2.11 o 
  -1  -4 -12        3.69        4.76      1.91 o 
  -1  -4 -13        0.04       -0.16      1.13 o 
  -1  -4 -14        0.09        0.57      1.04 o 
   1   4  15        0.27       -0.05      0.72 o 
   1   5 -13        0.06        0.31      0.90 o 
  -1  -5  12        0.39        1.21      1.09 o 
  -1  -5  11        2.03        2.25      1.10 o 
  -1  -5   9       13.16       15.24      1.46 o 
  -1  -5   8       22.28       25.05      1.62 o 
  -1  -5   7       37.65       36.40      3.55 o 
  -1  -5   6        6.90        5.04      1.18 o 
  -1  -5   2      128.21      145.68      3.76 o 
  -1  -5   1      119.01      145.58      7.97 o 
  -1  -5  -1      370.10      402.22      4.88 o 
  -1  -5  -3      131.19      140.61      3.14 o 
  -1  -5  -4       65.08       63.12      5.64 o 
  -1  -5  -5        8.88       11.13      1.68 o 
  -1  -5  -6       18.45        7.67      2.13 o 
  -1  -5  -7        5.95        7.19      2.15 o 
  -1  -5  -8       49.13       30.63      5.45 o 
  -1  -5  -9       14.25       19.42      2.01 o 
  -1  -5 -10       50.45       43.72      4.34 o 
  -1  -5 -11       33.46       19.31      1.64 o 
  -1  -5 -12        5.40        4.99      1.51 o 
  -1  -5 -13        6.74        3.79      1.12 o 
  -1  -5 -14        0.81       -0.11      0.90 o 
   1   6 -12        0.38        1.21      0.74 o 
  -1  -6  11        1.20        0.11      0.99 o 
  -1  -6  10        1.97        0.37      1.11 o 
  -1  -6   9        0.60       -0.30      1.16 o 
  -1  -6   8       10.59        9.85      1.38 o 
  -1  -6   7        0.01        0.16      1.63 o 
  -1  -6   6        6.29        3.80      1.38 o 
  -1  -6   5        2.74        1.65      1.12 o 
  -1  -6   4        0.69        0.18      1.88 o 
  -1  -6   3        1.71        0.82      1.82 o 
  -1  -6   2        0.26        0.39      1.74 o 
  -1  -6   1       63.81       89.05      3.30 o 
  -1  -6   0        2.59        4.69      2.35 o 
  -1  -6  -1       19.02       40.61      3.36 o 
  -1  -6  -2       39.41       41.24      2.04 o 
  -1  -6  -4        0.52        5.00      1.66 o 
  -1  -6  -5        0.10        1.33      1.53 o 
  -1  -6  -6        0.04        2.70      1.93 o 
  -1  -6  -7        0.03       -0.30      1.18 o 
  -1  -6  -8        0.23        1.99      1.49 o 
  -1  -6  -9        0.12        2.36      1.40 o 
  -1  -6 -10        0.00        1.14      1.48 o 
  -1  -6 -11        0.50        5.84      2.32 o 
  -1  -6 -12        0.52        1.36      1.13 o 
  -1  -6 -13        0.25       -1.20      1.14 o 
  -1  -7  12        0.90        0.48      0.72 o 
  -1  -7  11        0.59       -0.02      0.99 o 
  -1  -7  10        6.55        5.51      1.15 o 
  -1  -7   9        1.95        6.57      1.44 o 
  -1  -7   8        0.06        3.88      1.30 o 
  -1  -7   7        0.07        0.44      1.32 o 
  -1  -7   6        1.57        2.30      1.20 o 
  -1  -7   5        1.58        5.18      1.34 o 
  -1  -7   4        3.87        2.38      1.32 o 
  -1  -7   3       14.08        9.05      1.83 o 
  -1  -7   2        1.97        2.17      1.36 o 
  -1  -7   1        8.90        6.66      1.95 o 
  -1  -7   0        0.17        4.10      1.86 o 
  -1  -7  -1        0.01        1.09      1.77 o 
  -1  -7  -4        0.45        4.51      1.18 o 
  -1  -7  -5        0.11        8.13      3.69 o 
  -1  -7  -6        0.17        0.32      1.43 o 
  -1  -7  -7       10.70       10.45      1.90 o 
  -1  -7  -8        0.68        2.34      1.39 o 
  -1  -7  -9        4.57        0.30      1.32 o 
  -1  -7 -10       15.13        9.47      1.40 o 
  -1  -7 -11        1.71        1.80      1.23 o 
  -1  -7 -12        0.14        5.09      1.24 o 
  -1  -8  10        1.44        1.39      1.04 o 
  -1  -8   9        0.04        0.27      1.16 o 
  -1  -8   8        0.91       -0.74      1.26 o 
  -1  -8   7        6.44        7.00      1.50 o 
  -1  -8   6        0.68       -0.63      1.27 o 
  -1  -8   5        0.45       -0.94      1.24 o 
  -1  -8   4        0.92        0.74      1.23 o 
  -1  -8   3        0.29        0.67      1.20 o 
  -1  -8   3        0.70       -0.67      3.33 o 
  -1  -8   2        2.23        0.68      1.11 o 
  -1  -8   2        2.45       -1.85      3.15 o 
  -1  -8   1        2.69        4.69      5.05 o 
  -1  -8   1        2.90        3.61      3.03 o 
  -1  -8   0       20.94       16.61      1.54 o 
  -1  -8   0       27.06       36.93      2.38 o 
  -1  -8  -1       20.42       26.46      1.69 o 
  -1  -8  -1       39.39       53.12      3.81 o 
  -1  -8  -2        6.58       16.73      2.50 o 
  -1  -8  -2       26.03       28.76      1.60 o 
  -1  -8  -3        0.23        0.41      1.17 o 
  -1  -8  -3        2.72        3.21      1.35 o 
  -1  -8  -4        0.23        0.59      1.11 o 
  -1  -8  -4        2.31        1.08      1.45 o 
  -1  -8  -5        0.45        0.07      1.20 o 
  -1  -8  -5        0.71        0.80      1.57 o 
  -1  -8  -6        0.57        0.41      1.20 o 
  -1  -8  -6        1.42        0.25      1.71 o 
  -1  -8  -7        0.56       -1.96      1.26 o 
  -1  -8  -7        0.98        0.62      1.60 o 
  -1  -8  -8        3.85        2.09      1.38 o 
  -1  -8  -8        4.48        6.06      1.69 o 
  -1  -8  -9        2.05        2.74      1.27 o 
  -1  -8 -10        0.56        1.05      1.68 o 
  -1  -8 -11        0.42       -0.72      1.06 o 
  -1  -9   9        3.65        4.63      1.27 o 
  -1  -9   8       15.81       11.83      1.53 o 
  -1  -9   7       14.09       14.60      1.58 o 
  -1  -9   6        2.48        0.03      2.16 o 
  -1  -9   5        5.53        4.36      1.60 o 
  -1  -9   4        2.85        1.63      1.51 o 
  -1  -9   3       10.17        7.11      1.45 o 
  -1  -9   2        3.22        3.71      1.81 o 
  -1  -9   1       16.38       16.52      1.73 o 
  -1  -9   0       23.76       33.40     11.02 o 
  -1  -9  -1       40.25       29.08      1.76 o 
  -1  -9  -2       25.45       24.49      1.78 o 
  -1  -9  -3       17.13       17.19      2.17 o 
  -1  -9  -4        3.13        4.18      1.38 o 
  -1  -9  -5        9.54        8.60      1.42 o 
  -1  -9  -6        2.67        1.24      1.50 o 
  -1  -9  -7        5.19        3.12      1.35 o 
  -1  -9  -8        2.35        0.43      1.31 o 
  -1  -9  -9       14.57       14.45      1.45 o 
  -1  -9 -10       15.87       11.58      1.22 o 
   1   9  11        3.45        7.32      1.21 o 
  -1 -10   8        0.63        1.07      1.02 o 
  -1 -10   7        0.37       -0.52      1.37 o 
  -1 -10   6        0.22       -0.61      1.91 o 
  -1 -10   5        1.58        0.59      1.37 o 
  -1 -10   4        0.21       -0.81      1.59 o 
  -1 -10   3        0.10       -0.16      2.01 o 
  -1 -10   2        0.66        0.58      1.67 o 
  -1 -10   1        5.90        5.69      2.42 o 
  -1 -10   0        6.60       10.11      3.25 o 
  -1 -10  -1        0.09       -0.44      1.84 o 
  -1 -10  -2        7.05        9.92      3.27 o 
  -1 -10  -3        5.77        7.19      1.39 o 
  -1 -10  -4        0.67        2.08      1.44 o 
  -1 -10  -5        0.10       -0.50      1.62 o 
  -1 -10  -6        0.20       -0.56      1.48 o 
  -1 -10  -7        1.58        1.11      1.46 o 
  -1 -10  -8        0.23       -0.45      2.09 o 
  -1 -10  -9        0.37        0.53      0.98 o 
  -1 -11   6        0.16        0.58      0.77 o 
  -1 -11   5        0.12        1.04      0.93 o 
  -1 -11   4        0.42       -0.63      0.88 o 
  -1 -11   3        0.42        0.19      0.83 o 
  -1 -11   2        0.85        0.42      0.88 o 
  -1 -11   1        2.26        3.70      1.07 o 
  -1 -11   0        5.55        9.17      1.23 o 
  -1 -11  -1        6.09        8.45      1.27 o 
  -1 -11  -2        2.34        5.85      1.24 o 
  -1 -11  -3        0.71        3.81      1.20 o 
  -1 -11  -4        0.17        0.36      1.04 o 
  -1 -11  -5        0.06        0.48      0.94 o 
  -1 -11  -6        0.00       -0.28      0.95 o 
  -1 -11  -7        0.22       -0.24      0.78 o 
  -1 -12   2        0.02        0.20      0.75 o 
  -1 -12   1        0.51       -0.58      1.29 o 
  -1 -12   0        0.79       -0.03      1.18 o 
  -1 -12  -1        4.79        5.40      1.12 o 
  -1 -12  -2        2.16        2.28      0.97 o 
  -1 -12  -3        0.59        0.49      0.90 o 
  -1 -12  -4        0.32        0.41      1.04 o 
  -1 -12  -5        0.06       -0.11      0.80 o 
   2 -12  -3        4.39        4.85      1.09 o 
   2 -12  -2        4.56        5.58      1.19 o 
   2 -12  -1       11.02        9.02      1.24 o 
   2 -12   0       11.50       10.70      2.06 o 
   2 -12   1        4.88        7.48      3.12 o 
   2 -12   2        4.41        7.31      1.30 o 
   2 -11  -7       21.49       20.34      1.91 o 
   2 -11  -6        2.04        1.04      1.02 o 
   2 -11  -5        0.49       -1.44      1.05 o 
   2 -11  -4        0.00       -1.12      1.14 o 
   2 -11  -3        8.83        8.88      1.29 o 
   2 -11  -2        5.94        4.44      1.74 o 
   2 -11  -1       55.55       46.04      1.71 o 
   2 -11   0        4.09        9.86      1.30 o 
   2 -11   1        3.69        0.93      1.16 o 
   2 -11   2        1.45        1.09      1.04 o 
   2 -11   3        2.59        2.53      1.14 o 
   2 -11   4        0.00        0.34      1.03 o 
   2 -11   5        1.29        0.74      0.98 o 
   2 -11   6        0.10       -0.24      0.81 o 
   2 -10  -9        2.07        2.26      1.03 o 
   2 -10  -8        2.92        3.16      1.18 o 
   2 -10  -7       18.97       18.27      1.50 o 
   2 -10  -6       15.82       15.43      1.49 o 
   2 -10  -5        0.91        0.72      1.28 o 
   2 -10  -4        1.32        1.87      1.31 o 
   2 -10  -3        0.81        0.43      1.28 o 
   2 -10  -2        0.64        1.64      1.26 o 
   2 -10  -1       45.82       51.53      3.58 o 
   2 -10   0      218.64      218.66      6.76 o 
   2 -10   1      107.59      101.56      2.52 o 
   2 -10   2       38.83       33.99      1.80 o 
   2 -10   3        2.62        1.80      1.26 o 
   2 -10   4        2.26        1.02      1.14 o 
   2 -10   5       14.62       12.49      1.34 o 
   2 -10   6       19.56       19.13      1.39 o 
   2 -10   7       20.13       21.55      1.31 o 
  -2  10  -8        5.64        3.42      0.88 o 
   2  -9 -10       54.91       60.70      1.58 o 
   2  -9  -9      106.47      112.41      6.78 o 
   2  -9  -8       48.25       48.91      2.44 o 
  -2   9   7        6.81        8.23      1.27 o 
   2  -9  -6        0.35        0.32      2.24 o 
   2  -9  -5        5.10        3.94      1.82 o 
   2  -9  -4       27.64       23.30      1.76 o 
   2  -9  -3       59.23       64.47      2.30 o 
   2  -9  -2      444.46      436.17      4.65 o 
   2  -9  -1      192.52      198.70      3.42 o 
   2  -9   1       74.19       74.55      2.27 o 
   2  -9   2       46.68       42.00      1.99 o 
   2  -9   3        0.20       -0.57      1.34 o 
   2  -9   4        0.32        0.93      1.29 o 
   2  -9   5       14.85       11.96      2.76 o 
   2  -9   6        7.10        5.35      1.31 o 
   2  -9   7        0.38        0.77      1.17 o 
   2  -9   8        6.79        6.89      1.17 o 
   2  -9   9        1.33       -0.29      1.10 o 
  -2   9 -10       15.16       16.65      1.02 o 
   2  -8 -11        1.98        4.80      1.90 o 
   2  -8 -10        2.99        2.85      1.16 o 
  -2   8   9        7.08        4.81      1.23 o 
  -2   8   8        8.87        5.94      1.26 o 
   2  -8  -7       36.22       39.77      2.10 o 
   2  -8  -6       27.60       27.72      1.82 o 
   2  -8  -5        0.54        1.34      1.34 o 
   2  -8  -4       10.38        9.99      1.50 o 
   2  -8  -3        5.92        6.41      1.46 o 
  -2   8   3       43.59       35.98      3.68 o 
   2  -8  -2       52.12       52.72      2.01 o 
  -2   8   2       68.96       74.23      4.15 o 
   2  -8  -1      199.59      236.49      3.53 o 
  -2   8   1      472.34      539.91      8.19 o 
   2  -8   0      119.48      137.40      4.92 o 
  -2   8   0      230.44      277.55      6.44 o 
   2  -8   1      293.69      316.58      9.16 o 
  -2   8  -1      479.05      545.55     45.12 o 
   2  -8   2       18.13       22.35      1.61 o 
   2  -8   2       66.53       63.99      3.96 o 
   2  -8   3       40.55       33.04      1.73 o 
   2  -8   3       46.06       40.56      4.11 o 
   2  -8   4        3.13        1.03      1.22 o 
   2  -8   5        0.08        0.13      1.23 o 
   2  -8   6      130.02      113.56      3.38 o 
   2  -8   7       49.94       44.31      2.01 o 
   2  -8   8        2.70        1.70      1.16 o 
   2  -8   9        1.86        1.48      1.30 o 
   2  -8  10        0.14        0.32      1.02 o 
   2  -8  11        0.29        1.28      0.86 o 
   2  -7 -12        0.45        2.58      0.95 o 
  -2   7  12       10.83       12.41      1.37 o 
   2  -7 -11      136.84      169.42      2.77 o 
  -2   7  10       83.66       98.94      2.47 o 
  -2   7   9       56.97       67.53      6.51 o 
   2  -7  -8       71.40       67.99      2.18 o 
   2  -7  -7      116.10      115.72     23.72 o 
   2  -7  -6        3.35        3.51      1.70 o 
   2  -7  -5       18.26       13.17      1.85 o 
  -2   7   4       57.93       66.55      5.75 o 
   2  -7  -3       60.51       67.50     10.44 o 
   2  -7  -2      193.41      256.67      3.46 o 
  -2   7   1      200.04      199.30      5.00 o 
   2  -7   0      575.51      552.29      7.33 o 
  -2   7  -1      213.29      203.88      9.39 o 
   2  -7   2      198.08      228.39      5.17 o 
  -2   7  -3       61.82       65.27      5.34 o 
   2  -7   4       60.76       70.41      3.62 o 
   2  -7   5       18.50       18.57      2.44 o 
   2  -7   6        3.33        2.80      1.86 o 
   2  -7   7      123.94      137.37     14.15 o 
   2  -7   8       75.37       79.61      2.69 o 
   2  -7   9       61.11       77.59      2.64 o 
   2  -7  10       87.17      103.34      2.77 o 
   2  -7  11      146.52      178.88      4.36 o 
   2  -7  12       11.18       12.71      1.12 o 
  -2   7 -12       11.60       15.82      1.30 o 
  -2   6  13        6.17        5.18      1.47 o 
  -2   6  12        7.76        8.22      2.90 o 
   2  -6 -11       41.32       38.28      4.09 o 
   2  -6 -10      127.50      121.76      2.65 o 
   2  -6  -9      679.70      603.16      5.49 o 
   2  -6  -8      165.08      138.92      2.83 o 
   2  -6  -7      537.18      482.21     18.63 o 
   2  -6  -6        7.66        5.40      2.29 o 
   2  -6  -5       26.03       20.75      1.62 o 
   2  -6  -4       36.83       35.76      2.74 o 
   2  -6  -3      481.93      465.13      7.03 o 
  -2   6   2      555.24      519.62      7.05 o 
  -2   6   1        8.09        7.15      1.66 o 
   2  -6   0     2636.43     2532.84    282.52 o 
  -2   6  -1        7.78        9.14      2.85 o 
  -2   6  -2      555.85      608.05     79.74 o 
   2  -6   3      484.29      592.10     51.83 o 
  -2   6  -4       39.32       44.42      4.47 o 
  -2   6  -5       26.22       20.37      2.04 o 
  -2   6  -6        7.37        7.09      1.71 o 
   2  -6   7      536.12      596.93     35.06 o 
   2  -6   8      163.41      181.88      3.45 o 
   2  -6   9      683.60      730.28      6.41 o 
   2  -6  10      127.19      144.95      8.49 o 
   2  -6  11       39.00       37.78      1.77 o 
   2  -6  12        7.78        8.71      1.23 o 
  -2   6 -13        5.81        4.87      0.94 o 
   2  -5 -13       15.93       14.03      1.13 o 
   2  -5 -12       13.21       11.24      3.01 o 
  -2   5  11      277.16      250.04      3.49 o 
   2  -5 -10      160.47      154.20      3.01 o 
   2  -5  -9      186.13      169.53      7.76 o 
   2  -5  -8       50.54       45.62      2.16 o 
   2  -5  -7       61.43       61.77      2.35 o 
   2  -5  -7       80.72       77.21      2.24 o 
   2  -5  -6        3.50       10.82      2.13 o 
   2  -5  -6       17.51       13.85      2.71 o 
   2  -5  -5        9.19       12.88      2.06 o 
   2  -5  -5       28.70       23.59      2.85 o 
   2  -5  -4      144.12      135.93      3.43 o 
   2  -5  -4      145.88      118.92      4.00 o 
   2  -5  -3       91.34      109.00      2.78 o 
   2  -5  -3      346.21      287.22      5.45 o 
   2  -5  -2      639.80      563.99      8.03 o 
  -2   5   1       16.74       15.40      4.92 o 
   2  -5   0       17.72       18.73      1.55 o 
  -2   5   0       34.17       28.09      2.42 o 
  -2   5  -1        3.34        3.45      1.37 o 
  -2   5  -2      595.32      679.49      7.62 o 
  -2   5  -3      359.26      364.58      5.98 o 
   2  -5   4        1.90        1.29      1.60 o 
  -2   5  -4      135.75      139.68      4.24 o 
  -2   5  -5       21.02       17.41      2.06 o 
   2  -5   6       15.08       14.42      2.04 o 
   2  -5   7       20.76       18.16      2.27 o 
  -2   5  -8       28.62       29.77      2.63 o 
   2  -5   9       92.77       96.62      2.78 o 
   2  -5  10      222.44      217.73      3.77 o 
   2  -5  11        1.20        3.84      1.36 o 
  -2   5 -12        1.71        0.70      1.19 o 
  -2   5 -13        3.92        4.34      0.99 o 
  -2   5 -14        0.54        0.01      0.78 o 
   2  -4 -14        0.51       -0.01      0.80 o 
   2  -4 -13        8.91        6.98      1.10 o 
   2  -4 -12        0.29       -0.83      1.07 o 
   2  -4 -11       69.20       82.71      2.34 o 
   2  -4 -10       95.77       94.47      2.50 o 
   2  -4  -9      165.03      146.93      2.91 o 
   2  -4  -8      314.81      287.83      4.52 o 
   2  -4  -7       24.37       22.61      2.57 o 
   2  -4  -6       98.23      109.99      9.03 o 
   2  -4  -5        0.54       -0.41      1.69 o 
   2  -4  -4       39.78       44.26      2.32 o 
   2  -4  -3      863.62      908.96     32.72 o 
   2  -4  -2      478.05      608.42      4.95 o 
   2  -4  -1       40.75       55.77      1.59 o 
  -2   4   0      193.72      199.02     24.58 o 
   2  -4   1       47.50       36.19      3.57 o 
  -2   4  -2        1.80        1.58      1.40 o 
  -2   4  -3      140.70      165.38      3.64 o 
  -2   4  -4     1049.34     1122.63     63.65 o 
  -2   4  -5       28.12       37.68      2.33 o 
   2  -4   6       30.56       35.27      2.43 o 
   2  -4   7        7.71        6.15      1.90 o 
   2  -4   8       53.17       42.05      3.02 o 
   2  -4   9      267.98      263.18      6.74 o 
   2  -4  10      121.16      124.05      3.04 o 
  -2   4 -11      142.69      165.16      3.61 o 
  -2   4 -12        9.20        9.59      1.36 o 
  -2   4 -13        1.71       -0.14      1.14 o 
  -2   4 -14       12.85       11.37      1.06 o 
   2  -3 -14        3.07        4.48      0.86 o 
  -2   3  13        0.00        0.62      0.95 o 
   2  -3 -12       11.12        6.54      1.21 o 
   2  -3 -11       32.11       27.24      1.67 o 
   2  -3 -10        0.69        1.85      1.24 o 
   2  -3  -9      149.85      131.23      3.07 o 
   2  -3  -8       95.78       99.52      2.58 o 
   2  -3  -7      563.66      522.01     29.06 o 
   2  -3  -6      173.00      182.09     21.08 o 
   2  -3  -5      249.95      242.14      9.05 o 
   2  -3  -4       48.52       57.27      6.02 o 
   2  -3  -3      113.52      116.24      3.89 o 
   2  -3  -2      817.21      804.06      6.13 o 
   2  -3  -1      328.27      325.40      3.45 o 
   2  -3   0     7662.80     7533.86     19.17 o 
  -2   3  -1     3206.73     3044.72     55.68 o 
   2  -3   2     2151.61     2287.46     32.34 o 
  -2   3  -3     1175.39     1209.37     53.87 o 
   2  -3   4     1327.71     1330.96     69.87 o 
  -2   3  -5        7.34        5.85      1.50 o 
  -2   3  -6       30.55       34.78      2.28 o 
  -2   3  -7      554.05      562.59      7.67 o 
  -2   3  -8       59.88       48.86      2.80 o 
   2  -3   9       47.63       50.33      2.82 o 
   2  -3  10      163.48      187.62      4.18 o 
   2  -3  11      343.87      333.94     17.75 o 
  -2   3 -12       30.26       36.41      2.56 o 
  -2   3 -13        0.61        0.89      1.17 o 
  -2   3 -14        0.00       -0.15      0.92 o 
  -2   3 -15        1.45        0.88      0.80 o 
   2  -2 -14        4.57        6.21      1.04 o 
   2  -2 -13        3.89        3.18      1.13 o 
   2  -2 -12       60.35       49.56      2.51 o 
   2  -2 -11      102.17       82.94      2.31 o 
   2  -2 -10       55.76       41.53      1.82 o 
   2  -2  -9      901.39      839.04     15.42 o 
   2  -2  -8       20.66       26.11      2.83 o 
   2  -2  -7      539.13      608.67     49.00 o 
   2  -2  -6      497.29      526.50     13.75 o 
   2  -2  -5        2.05        2.61      1.66 o 
   2  -2  -4      627.88      590.36      6.14 o 
   2  -2  -3        7.38        5.12      1.33 o 
   2  -2  -2     4437.66     3977.23     12.30 o 
   2  -2  -1      135.76      156.70      2.36 o 
   2  -2   0    13161.99    13984.08    382.56 o 
   2  -2   1      972.65     1241.24      5.33 o 
  -2   2  -3     1599.68     1424.14      4.50 o 
  -2   2  -4      198.19      221.09      3.49 o 
  -2   2  -5       22.27       17.57      4.28 o 
  -2   2  -6       44.42       43.32      2.08 o 
  -2   2  -7      797.86      994.74     67.68 o 
  -2   2  -8      259.59      256.73      5.36 o 
   2  -2   9       91.28      108.18      7.24 o 
  -2   2 -10      913.17      854.95     51.32 o 
  -2   2 -11        0.05        1.16      1.26 o 
   2  -2  12      192.01      170.17     13.27 o 
   2  -2  13        0.40       -1.48      1.19 o 
  -2   2 -14       18.76       28.22      2.33 o 
  -2   2 -15        3.74        3.28      0.91 o 
   2  -1 -14        4.17        4.52      0.97 o 
   2  -1 -13        5.64        5.75      1.21 o 
   2  -1 -12        0.57        3.09      1.20 o 
   2  -1 -11      200.36      161.59      2.96 o 
   2  -1 -10       14.36       11.00      1.35 o 
   2  -1  -8       19.45       32.27      3.05 o 
   2  -1  -7        1.74        5.74      2.03 o 
   2  -1  -6      332.22      365.40      5.98 o 
   2  -1  -5        5.59       13.00      1.90 o 
   2  -1  -4      135.88      123.63      3.00 o 
   2  -1  -3       71.44       74.19      2.21 o 
   2  -1  -2       60.49       49.79      1.68 o 
   2  -1  -1     3561.06     3756.42     10.73 o 
   2  -1   0     1823.28     1881.09      6.74 o 
  -2   1  -1     1598.10     1803.84      5.08 o 
  -2   1  -2      513.28      527.39      3.03 o 
  -2   1  -3     1091.10     1028.46      4.99 o 
  -2   1  -4       77.37       99.74      2.18 o 
  -2   1  -5        4.99        2.93      1.24 o 
  -2   1  -6     1208.87     1362.98     24.27 o 
  -2   1  -7      605.30      627.99     32.49 o 
  -2   1  -8      473.64      461.70     50.52 o 
  -2   1  -9      702.29      773.95      8.97 o 
  -2   1 -10      903.97      960.32     10.97 o 
  -2   1 -10      903.97      924.86      6.35 o 
  -2   1 -11        2.08        2.41      1.29 o 
  -2   1 -12       18.56       25.18      1.75 o 
   2  -1  13       42.04       40.79      4.88 o 
  -2   1 -14        0.85        0.11      1.06 o 
  -2   1 -15        5.35        6.01      0.98 o 
  -2   0  14        8.80        8.82      1.07 o 
   2   0 -13       13.63       14.36      1.26 o 
   2   0 -12      180.84      141.23      2.72 o 
   2   0 -11       50.77       44.71      1.83 o 
   2   0 -10       90.83      106.07      8.14 o 
   2   0  -6      371.90      433.78      6.48 o 
   2   0  -5     2156.45     2310.86     12.99 o 
   2   0  -4      719.31      660.32      6.37 o 
   2   0  -3      140.43      124.77      2.68 o 
  -2   0   2       57.98       58.06      4.17 o 
   2   0  -1     7523.86     8418.91     64.29 o 
  -2   0   0    11511.44    13724.46    220.10 o 
  -2   0  -1    11520.79    13779.09     98.03 o 
  -2   0  -2     7528.95     8553.72     57.91 o 
  -2   0  -3       58.14       56.53      1.63 o 
  -2   0  -4      140.59      131.10      2.51 o 
  -2   0  -5      719.89      697.05     10.40 o 
  -2   0  -6     2155.58     2431.44     21.00 o 
  -2   0  -7      372.25      439.95      9.12 o 
  -2   0  -8        0.40        1.40      1.72 o 
   2   0  11       90.88      123.83      2.68 o 
  -2   0 -12       50.65       52.16      3.59 o 
  -2   0 -13      180.86      169.51     36.94 o 
  -2   0 -14       13.71       15.90      2.38 o 
  -2   0 -15        8.77        9.86      1.03 o 
  -2  -1  14        5.07        6.96      1.04 o 
   2   1 -13        0.24        0.59      0.98 o 
   2   1 -12       43.89       37.92      1.66 o 
   2   1 -11       16.92       20.42      1.47 o 
   2   1 -10        2.34        0.63      1.78 o 
   2   1  -9      913.98      980.51     37.31 o 
   2   1  -9      913.98      868.25      5.92 o 
   2   1  -8      666.08      796.38     39.46 o 
  -2  -1   7      471.92      489.98     11.80 o 
  -2  -1   6      606.72      653.12     13.50 o 
   2   1  -5     1250.00     1359.99     10.00 o 
  -2  -1   5     1255.86     1383.46      9.00 o 
   2   1  -4        6.50        3.16      1.42 o 
  -2  -1   4      139.65      133.38      2.81 o 
   2   1  -3        9.45       21.64      1.62 o 
  -2  -1   3       69.88       97.57      2.23 o 
  -2  -1   2     1113.44      980.62     25.62 o 
  -2  -1   1      511.58      538.96     58.14 o 
  -2  -1   0     1485.19     1560.82     14.01 o 
  -2  -1  -1     1857.82     2032.52     68.02 o 
  -2  -1  -2     3638.56     3609.51     34.16 o 
  -2  -1  -3       64.86       50.76      1.76 o 
  -2  -1  -4       65.07       74.93      2.13 o 
  -2  -1  -5      143.37      129.54      2.93 o 
  -2  -1  -6        6.31       14.61      1.68 o 
  -2  -1  -7      343.33      350.59      5.67 o 
  -2  -1  -8        2.37        6.76      1.85 o 
  -2  -1  -9       20.76       34.71      2.75 o 
  -2  -1 -11       10.88       10.70      1.74 o 
  -2  -1 -12      190.23      189.15     16.75 o 
  -2  -1 -13        0.82        2.08      1.16 o 
  -2  -1 -14        6.62        5.92      1.16 o 
  -2  -1 -15        6.55        5.39      1.00 o 
   2   2 -14        3.01        3.66      0.91 o 
  -2  -2  13       20.04       26.47      3.09 o 
   2   2 -12        0.54       -0.68      1.08 o 
   2   2 -11      184.38      158.28      2.80 o 
   2   2 -10        0.78       -0.12      1.12 o 
  -2  -2   9      868.44      887.91     31.46 o 
   2   2  -8       82.64      108.31      4.07 o 
  -2  -2   7      230.75      288.79      5.73 o 
   2   2  -6      823.79      951.75      9.06 o 
  -2  -2   5       49.30       45.84      2.98 o 
  -2  -2   4       21.54       14.04      1.58 o 
  -2  -2   3      213.49      205.91      4.85 o 
   2   2  -2     1613.56     1424.91     47.83 o 
  -2  -2   1      860.94      857.49      5.75 o 
   2   2   0     1004.50     1055.01     12.74 o 
  -2  -2  -1    13117.33    12445.86    695.83 o 
  -2  -2  -2      140.34      144.49      2.73 o 
  -2  -2  -3     4338.87     4034.58     13.84 o 
  -2  -2  -4        7.58        5.72      1.39 o 
  -2  -2  -5      652.65      570.02      6.29 o 
  -2  -2  -6        1.97        4.43      1.68 o 
  -2  -2  -7      508.35      501.13      6.96 o 
  -2  -2  -8      550.95      567.27      7.97 o 
  -2  -2  -9       22.10       21.78      2.45 o 
  -2  -2 -10      909.26      885.52      6.07 o 
  -2  -2 -11       54.34       44.69      2.15 o 
  -2  -2 -12      106.91       87.66      3.37 o 
  -2  -2 -13       62.20       49.53      2.87 o 
  -2  -2 -14        3.61        4.53      1.14 o 
  -2  -2 -15        3.69        5.57      1.01 o 
  -2  -3  14        0.98        0.75      0.88 o 
   2   3 -13        0.00        0.61      0.94 o 
  -2  -3  12        0.97        0.63      1.07 o 
  -2  -3  11       31.89       34.39      1.67 o 
  -2  -3  10      327.49      308.52      3.83 o 
   2   3  -9      154.97      184.33      3.59 o 
  -2  -3   8       56.38       49.82      2.24 o 
  -2  -3   7       59.31       49.93      9.83 o 
  -2  -3   6      535.43      547.95     55.68 o 
  -2  -3   5       29.67       32.60      3.60 o 
  -2  -3   4        6.82        6.66      3.38 o 
   2   3  -3     1268.68     1314.58      8.15 o 
   2   3  -2     1180.88     1174.23      7.38 o 
  -2  -3   1     2225.07     2146.91     24.37 o 
   2   3   0     3203.30     2950.22     40.92 o 
  -2  -3  -1     7282.24     6783.86    517.86 o 
  -2  -3  -2      347.28      277.46     17.50 o 
  -2  -3  -3      839.83      748.35      6.63 o 
  -2  -3  -4      103.87      107.87      3.02 o 
  -2  -3  -5       49.25       50.73      2.56 o 
  -2  -3  -6      247.83      231.47      4.79 o 
  -2  -3  -7      177.24      175.90      4.55 o 
  -2  -3  -8      493.12      477.41      7.67 o 
  -2  -3  -9      111.37      101.34      7.63 o 
  -2  -3 -10      144.73      129.10      2.99 o 
  -2  -3 -11        1.11        1.24      1.23 o 
  -2  -3 -12       30.46       27.22      1.67 o 
  -2  -3 -13       11.45        8.19      1.85 o 
  -2  -3 -14        0.19        0.17      1.04 o 
  -2  -3 -15        3.00        5.06      0.93 o 
   2   4 -13       12.32       11.68      0.98 o 
  -2  -4  12        0.99        0.46      0.92 o 
   2   4 -11       10.73       12.20      1.89 o 
  -2  -4  10      134.22      156.59      2.82 o 
  -2  -4   9      102.02      117.37      2.52 o 
  -2  -4   8      275.34      252.50      3.54 o 
  -2  -4   7       46.17       43.32      1.78 o 
  -2  -4   6        9.87        8.36      2.99 o 
   2   4  -5       31.68       44.26      2.31 o 
   2   4  -4       26.39       41.17      2.01 o 
  -2  -4   3     1021.36     1109.27     96.13 o 
   2   4  -2      125.99      152.08     14.18 o 
   2   4  -1        0.35        1.39      1.23 o 
  -2  -4   0       47.81       34.19      1.71 o 
  -2  -4  -1      189.16      175.78      3.19 o 
  -2  -4  -2       42.71       52.66      2.23 o 
  -2  -4  -3      472.37      571.62     40.18 o 
  -2  -4  -4      830.60      914.86      8.45 o 
  -2  -4  -5       40.45       45.88      2.52 o 
  -2  -4  -6        0.97        0.95      1.64 o 
  -2  -4  -7       92.79      110.71      4.00 o 
  -2  -4  -8       24.66       22.56      2.62 o 
  -2  -4  -9      319.23      297.03      4.37 o 
  -2  -4 -10      156.59      149.45      3.78 o 
  -2  -4 -11       89.84      103.86      8.18 o 
  -2  -4 -12       70.05       90.67      9.07 o 
  -2  -4 -13        0.35       -1.59      1.14 o 
  -2  -4 -14       11.40        5.96      1.08 o 
  -2  -4 -15        0.64        1.36      0.97 o 
  -2  -5  13        0.92        0.23      0.76 o 
  -2  -5  12        4.85        5.26      1.06 o 
  -2  -5  11        1.60        0.77      0.93 o 
  -2  -5  10        1.30        3.69      1.12 o 
  -2  -5   9      204.63      199.54      3.30 o 
  -2  -5   8       90.98       92.71      2.65 o 
  -2  -5   7       36.97       27.44      1.69 o 
  -2  -5   6       21.91       18.23      1.41 o 
  -2  -5   5       12.31       10.46      1.91 o 
  -2  -5   4       30.73       26.49      2.79 o 
  -2  -5   3      138.40      122.81      4.02 o 
  -2  -5   2      341.70      341.56      5.83 o 
  -2  -5   1      576.13      563.98      6.81 o 
  -2  -5   0        8.90       12.34      1.96 o 
  -2  -5  -1       16.05       14.31      1.62 o 
  -2  -5  -1       30.95       25.89      2.47 o 
  -2  -5  -2        9.42       13.10      6.88 o 
  -2  -5  -3      618.95      672.44      7.47 o 
  -2  -5  -4      330.23      315.16      5.57 o 
  -2  -5  -5      148.83      120.52      4.16 o 
  -2  -5  -6        9.91       10.04      2.01 o 
  -2  -5  -7        1.79        0.25      1.84 o 
  -2  -5  -8       64.37       60.90      2.45 o 
  -2  -5  -8       84.72       79.11      2.60 o 
  -2  -5  -9       54.43       44.28      2.21 o 
  -2  -5 -10      181.40      180.51      3.36 o 
  -2  -5 -11      165.60      166.46      3.27 o 
  -2  -5 -12      277.68      271.84      3.89 o 
  -2  -5 -13       16.10       11.29      1.44 o 
  -2  -5 -14       15.69       15.77      1.29 o 
  -2  -6  12        5.66        5.38      1.26 o 
  -2  -6  11        8.77        7.87      1.23 o 
  -2  -6  10       42.93       38.30      1.79 o 
  -2  -6   9      123.30      140.15      2.97 o 
  -2  -6   8      664.99      689.93      5.83 o 
  -2  -6   7      167.15      157.58      3.01 o 
  -2  -6   6      529.25      472.84      4.72 o 
  -2  -6   5        6.08        5.93      1.48 o 
  -2  -6   4       28.83       23.11      1.64 o 
  -2  -6   3       35.39       32.34      2.51 o 
  -2  -6   2      494.58      460.79      6.99 o 
  -2  -6   1      539.20      482.73      6.93 o 
  -2  -6   0       10.28       14.69      2.14 o 
  -2  -6  -1     2546.22     2309.59    180.88 o 
  -2  -6  -2       10.77        9.28      1.72 o 
  -2  -6  -3      539.50      518.42      6.96 o 
  -2  -6  -4      491.69      492.03      7.07 o 
  -2  -6  -5       33.35       30.29      2.52 o 
  -2  -6  -6       28.56       20.32      2.53 o 
  -2  -6  -7        6.42        6.94      1.43 o 
  -2  -6  -8      529.80      605.17     57.22 o 
  -2  -6  -9      167.93      186.24     22.44 o 
  -2  -6 -10      661.75      817.93      6.41 o 
  -2  -6 -11      123.94      170.09      3.23 o 
  -2  -6 -12       45.10       48.88      2.05 o 
  -2  -6 -13        8.99        6.74      1.41 o 
  -2  -6 -14        5.95        7.40      1.23 o 
  -2  -7  11       10.75       11.90      1.03 o 
  -2  -7  10      144.12      171.33      3.72 o 
  -2  -7   9       79.97      101.65      5.25 o 
  -2  -7   8       67.00       69.83      3.57 o 
  -2  -7   7       75.80       71.26      8.14 o 
  -2  -7   6      111.44      111.61     12.92 o 
  -2  -7   5        3.14        2.09      1.71 o 
  -2  -7   4       19.08       16.85      2.10 o 
  -2  -7   3       58.68       70.97      2.22 o 
  -2  -7   2       67.73       72.80      2.46 o 
  -2  -7   1      189.65      206.61      3.58 o 
  -2  -7   0      204.48      188.16      4.95 o 
  -2  -7  -1      525.44      523.67      7.74 o 
  -2  -7  -2      191.70      195.84      4.64 o 
  -2  -7  -3      184.55      228.37      8.13 o 
  -2  -7  -4       26.36       29.88      1.68 o 
  -2  -7  -4       66.53       62.93      2.45 o 
  -2  -7  -5       56.06       66.16      6.64 o 
  -2  -7  -6       18.86       18.22      2.27 o 
  -2  -7  -7        3.14        3.62      2.17 o 
  -2  -7  -8      104.27      121.29     31.62 o 
  -2  -7  -9       71.63       65.28      2.81 o 
  -2  -7 -10       62.56       53.33      2.66 o 
  -2  -7 -11       76.18       75.67      2.00 o 
  -2  -7 -12      134.73      119.59      2.87 o 
  -2  -7 -13        0.71        3.73      0.99 o 
  -2  -7 -13       10.69       10.82      1.43 o 
  -2  -8  10        0.16       -1.05      0.96 o 
  -2  -8   9        0.21        0.41      1.05 o 
  -2  -8   8        0.80        1.40      1.21 o 
  -2  -8   7        1.78        0.54      1.29 o 
  -2  -8   6       51.89       43.09      1.96 o 
  -2  -8   5      120.25      111.06      2.35 o 
  -2  -8   4        0.24       -0.07      1.21 o 
  -2  -8   3        2.86        0.43      1.11 o 
  -2  -8   2       37.67       32.06      1.81 o 
  -2  -8   2       43.09       32.77      3.38 o 
  -2  -8   1       18.32       22.32      1.81 o 
  -2  -8   1       64.44       60.85      3.95 o 
  -2  -8   0      279.90      267.22      5.23 o 
  -2  -8   0      455.09      479.02     14.72 o 
  -2  -8  -1      121.22      125.29      9.22 o 
  -2  -8  -1      233.80      232.81      3.43 o 
  -2  -8  -2      188.64      191.27      6.66 o 
  -2  -8  -2      448.59      447.16      4.50 o 
  -2  -8  -3       49.65       45.19      5.55 o 
  -2  -8  -3       66.67       61.90      2.34 o 
  -2  -8  -4        5.83        6.80      1.43 o 
  -2  -8  -4       40.82       32.20      2.09 o 
  -2  -8  -5       10.46       12.84      9.03 o 
  -2  -8  -5       13.11        6.66      1.82 o 
  -2  -8  -6        0.54        0.30      1.51 o 
  -2  -8  -7       26.41       24.74      1.57 o 
  -2  -8  -8       35.71       37.89      1.81 o 
  -2  -8  -9        9.89        6.24      1.64 o 
  -2  -8 -10        7.63        5.50      1.34 o 
  -2  -8 -11        2.01        4.38      1.11 o 
  -2  -8 -12        2.89        4.17      0.99 o 
  -2  -9   9       14.42       16.57      1.12 o 
  -2  -9   8        0.84        1.02      1.04 o 
  -2  -9   7        5.18        6.25      1.27 o 
  -2  -9   6        0.34        0.17      1.19 o 
  -2  -9   5        6.46        4.09      1.44 o 
  -2  -9   4       13.41       13.22      1.32 o 
  -2  -9   3        0.24       -0.32      1.10 o 
  -2  -9   2        0.12        0.90      1.15 o 
  -2  -9   1       43.34       42.70      2.68 o 
  -2  -9   0       68.16       66.72      2.14 o 
  -2  -9  -1       24.39       41.06      1.96 o 
  -2  -9  -2      189.96      169.44      2.99 o 
  -2  -9  -3      429.40      345.42      3.96 o 
  -2  -9  -4       61.70       59.10      2.26 o 
  -2  -9  -5       25.29       22.44      1.53 o 
  -2  -9  -6        4.99        3.52      1.45 o 
  -2  -9  -7        0.12        0.33      1.13 o 
  -2  -9  -8        8.34        7.66      1.28 o 
  -2  -9  -9       46.03       47.37      4.47 o 
  -2  -9 -10      105.10      112.78      2.22 o 
  -2  -9 -11       55.70       63.71      1.55 o 
  -2 -10   7        5.73        3.09      0.95 o 
  -2 -10   6       19.41       18.28      1.26 o 
  -2 -10   5       21.18       17.82      1.56 o 
  -2 -10   4       13.93       11.60      1.21 o 
  -2 -10   3        2.75        1.05      1.02 o 
  -2 -10   2        1.88        1.63      1.05 o 
  -2 -10   1       37.86       31.26      1.55 o 
  -2 -10   0       99.57       88.66      2.23 o 
  -2 -10  -1      201.34      193.17      3.10 o 
  -2 -10  -2       44.47       56.75     12.54 o 
  -2 -10  -3        0.63        2.52      1.22 o 
  -2 -10  -3       93.10       91.86      2.49 o 
  -2 -10  -4        0.38        0.77      1.16 o 
  -2 -10  -4       35.54       29.65      1.88 o 
  -2 -10  -5        1.39        1.60      1.09 o 
  -2 -10  -5        3.13        1.44      1.52 o 
  -2 -10  -6        0.63        0.95      1.10 o 
  -2 -10  -7       15.95       13.38      1.26 o 
  -2 -10  -8       20.20       17.05      1.71 o 
  -2 -10  -9        2.20        1.80      0.95 o 
  -2 -10 -10        1.31        1.41      0.85 o 
  -2 -11   5        0.05       -1.42      0.78 o 
  -2 -11   4        1.15        0.66      1.59 o 
  -2 -11   3        0.07        0.97      0.86 o 
  -2 -11   2        2.33        1.71      0.99 o 
  -2 -11   1        1.56        0.72      1.01 o 
  -2 -11   0        3.24        2.11      1.07 o 
  -2 -11  -1        4.65        8.95      1.21 o 
  -2 -11  -2       47.25       39.23      1.61 o 
  -2 -11  -3        6.33        4.34      1.72 o 
  -2 -11  -4        8.76        6.76      1.13 o 
  -2 -11  -5        0.00        0.02      0.90 o 
  -2 -11  -5        2.17        0.13      1.18 o 
  -2 -11  -6        0.48       -1.06      0.90 o 
  -2 -11  -6        0.54       -1.25      1.44 o 
  -2 -11  -7        2.25        2.23      0.80 o 
  -2 -11  -7        3.32        1.33      1.20 o 
  -2 -11  -8       22.12       20.82      1.05 o 
  -2 -12   1        4.62        6.94      1.26 o 
  -2 -12   0        6.70        7.17      2.99 o 
  -2 -12  -1       10.87        9.16      1.22 o 
  -2 -12  -2       10.38        8.04      1.15 o 
  -2 -12  -3        6.29        6.78      1.09 o 
  -2 -12  -4        4.58        6.22      1.01 o 
   3 -12  -1       11.00        5.19      0.93 o 
   3 -12   0        3.36        6.55      0.93 o 
   3 -12   1        2.06        1.06      0.97 o 
   3 -11  -6        0.22        0.08      0.93 o 
   3 -11  -5        0.34       -1.13      1.04 o 
   3 -11  -4        0.03       -0.57      1.01 o 
   3 -11  -3        0.01        0.83      1.04 o 
   3 -11  -2        0.01        1.71      1.01 o 
   3 -11  -1        1.74        4.92      2.15 o 
   3 -11   0        3.74        3.33      1.20 o 
   3 -11   1        5.53        5.66      1.21 o 
   3 -11   2        2.59        3.34      1.19 o 
   3 -11   3        0.14        1.72      1.11 o 
   3 -11   4        0.23        1.13      1.04 o 
   3 -11   5        0.48        0.42      0.94 o 
   3 -11   6        0.04       -0.39      0.83 o 
   3 -10  -8        0.61        0.66      1.36 o 
   3 -10  -7        3.66        3.29      1.37 o 
   3 -10  -6        5.70        5.86      1.45 o 
   3 -10  -5        0.24       -1.43      1.60 o 
   3 -10  -4        0.38        0.09      2.04 o 
   3 -10  -3        0.61        0.68      2.10 o 
   3 -10  -2        2.74        6.11      1.60 o 
   3 -10  -1        0.89        3.30      1.54 o 
   3 -10   0        3.60        5.31      2.51 o 
   3 -10   1        0.96        2.79      1.59 o 
   3 -10   2        2.58        5.39      1.62 o 
   3 -10   3        0.58       -0.34      2.55 o 
   3 -10   4        0.41        0.91      1.77 o 
   3 -10   5        0.23       -0.71      2.39 o 
   3 -10   6        5.36        6.22      2.09 o 
   3 -10   7        3.42        4.40      1.28 o 
   3 -10   8        0.58       -1.08      1.23 o 
  -3   9  10        6.52        5.10      2.84 o 
   3  -9  -9        3.48        4.30      1.20 o 
   3  -9  -8        7.42        7.86      1.40 o 
   3  -9  -7       15.51       10.27      1.75 o 
   3  -9  -6        3.77        0.22      1.91 o 
   3  -9  -5        0.92        0.72      1.82 o 
   3  -9  -4        7.51        8.08      1.58 o 
   3  -9  -3       15.05       15.14      1.75 o 
   3  -9  -2        3.30        2.22      1.69 o 
   3  -9  -1       10.23       11.55      1.74 o 
   3  -9   0      119.85      144.21      4.38 o 
   3  -9   1       10.85       11.98      1.87 o 
   3  -9   2        3.11        4.13      1.78 o 
   3  -9   3       15.19       18.88      1.93 o 
   3  -9   4        7.84        9.41      1.67 o 
   3  -9   5        0.98        0.75      1.49 o 
   3  -9   6        3.63        0.78      1.53 o 
   3  -9   7       14.76       13.00      1.66 o 
   3  -9   8        6.99        9.38      2.98 o 
   3  -9   9        3.33        3.43      1.25 o 
   3  -9  10        6.44        5.78      1.61 o 
  -3   8  11        0.54        0.87      0.88 o 
   3  -8 -10        0.76        0.52      1.03 o 
   3  -8  -9        0.02        0.74      1.15 o 
  -3   8   8        6.78        5.10      1.15 o 
  -3   8   7       11.29        5.90      1.27 o 
   3  -8  -6        2.15        2.80      1.22 o 
   3  -8  -5        1.41        1.76      1.41 o 
   3  -8  -4        1.45        1.30      1.29 o 
   3  -8  -3        1.06        1.43      1.34 o 
   3  -8  -2        1.66        2.35      1.35 o 
  -3   8   2        1.66        6.59      3.96 o 
   3  -8  -1       41.25       43.15      1.95 o 
   3  -8   0       41.05       40.26      2.62 o 
  -3   8   0       79.18      107.44      4.87 o 
   3  -8   4       39.95        0.75      1.24 o 
   3  -8   5        2.12        0.79      1.22 o 
   3  -8   6        2.28        2.19      1.27 o 
   3  -8   7        1.15        1.39      1.20 o 
   3  -8   8        2.08        3.54      1.68 o 
   3  -8   9        1.01        0.03      1.19 o 
   3  -8  10        1.14        1.72      1.13 o 
  -3   8 -11        2.04        2.68      0.92 o 
   3  -7 -12        0.20        0.21      1.09 o 
   3  -7 -11        3.22        2.15      1.03 o 
   3  -7 -10        0.42        1.63      1.10 o 
   3  -7  -9        0.55        1.56      1.61 o 
   3  -7  -8       25.59       24.91      1.59 o 
  -3   7   7        3.46        2.78      1.38 o 
   3  -7  -6        0.62        0.17      1.15 o 
  -3   7   5        0.80        0.95      1.30 o 
  -3   7   4        1.73        4.96      1.39 o 
  -3   7   3        2.44        6.12      2.06 o 
   3  -7  -2        0.03        6.24      1.43 o 
   3  -7  -1       36.57       35.50      1.82 o 
   3  -7   0        0.73        4.73      1.43 o 
  -3   7  -2        3.88        8.82      2.15 o 
   3  -7   3        1.84        2.93      3.06 o 
   3  -7   4        8.28        9.04      1.83 o 
   3  -7   5        1.66        1.66      1.79 o 
   3  -7   6        1.35        0.70      2.16 o 
   3  -7   7        3.90       -0.06      1.37 o 
   3  -7   8       10.93       16.33      1.61 o 
   3  -7   9        4.48        4.73      1.59 o 
   3  -7  10        3.44        2.62      2.70 o 
   3  -7  11        0.21        0.64      1.05 o 
  -3   7 -12        0.77        1.70      0.89 o 
   3  -6 -12        0.26        4.45      2.60 o 
  -3   6  11        0.01        1.95      1.05 o 
   3  -6 -10        0.91        1.66      1.16 o 
   3  -6  -9        0.49        2.65      1.28 o 
   3  -6  -7        6.43       10.50      1.34 o 
   3  -6  -6        0.23        0.17      1.21 o 
  -3   6   5        0.58        0.41      1.19 o 
   3  -6  -4        0.34        0.81      1.30 o 
   3  -6  -3        7.70        7.35      1.96 o 
  -3   6   2        6.92       12.96      1.92 o 
  -3   6  -1        5.54       14.39      2.07 o 
   3  -6   2       50.59       48.44      4.41 o 
  -3   6  -3        0.00        1.96      1.75 o 
  -3   6  -4        3.29        8.02      2.49 o 
  -3   6  -5        0.10       -0.33      1.42 o 
   3  -6   6        3.39        1.74      1.80 o 
   3  -6   7        6.20        9.87      2.53 o 
   3  -6   8        0.07        0.77      1.53 o 
   3  -6   9       32.52       18.42      1.89 o 
   3  -6  10        0.01        0.75      1.54 o 
   3  -6  11        1.44        1.72      1.23 o 
   3  -6  12        4.50        3.87      1.73 o 
  -3   6 -13        1.81        0.57      0.84 o 
   3  -5 -13        0.15       -0.02      0.80 o 
   3  -5 -12        0.31        0.53      0.98 o 
   3  -5 -11        0.08        0.95      1.10 o 
   3  -5 -10        1.63        2.15      1.23 o 
  -3   5   9        6.47        6.58      1.32 o 
  -3   5   8       12.03       12.52      1.41 o 
   3  -5  -7        3.42        0.96      1.46 o 
   3  -5  -6        2.58        3.65      1.37 o 
   3  -5  -5        0.42        2.19      2.07 o 
   3  -5  -4        6.89        5.46      1.96 o 
   3  -5  -3       15.69       19.48      2.29 o 
   3  -5  -2       22.59       22.32      2.78 o 
  -3   5   0       10.74       11.46      1.48 o 
   3  -5   1        0.50        3.49      2.49 o 
  -3   5  -2       13.98        8.37      1.56 o 
  -3   5  -3       16.28       12.66      1.96 o 
  -3   5  -4        4.58       10.19      1.96 o 
   3  -5   5       13.44        8.65      1.80 o 
   3  -5   6        0.03       -2.21      1.74 o 
   3  -5   7        9.41        6.79      1.63 o 
   3  -5   8       11.98        6.62      2.03 o 
   3  -5   9        8.88        9.01      1.73 o 
   3  -5  10       15.14       12.50      1.84 o 
   3  -5  11        0.67       -0.15      1.58 o 
   3  -5  12        0.03        0.40      1.14 o 
  -3   5 -13        0.00       -0.14      1.01 o 
  -3   5 -14        0.43       -0.44      0.81 o 
   3  -4 -13        0.73        0.18      0.85 o 
  -3   4  12        2.60        1.04      1.03 o 
  -3   4  11        3.79        4.24      1.67 o 
   3  -4 -10       13.01       14.22      3.24 o 
  -3   4   9       35.61       39.31      2.16 o 
   3  -4  -8        4.35        2.91      1.98 o 
   3  -4  -7       17.73       16.77      2.26 o 
   3  -4  -6        8.76        6.41      2.82 o 
   3  -4  -5       11.47        7.67      2.54 o 
   3  -4  -4        3.26        4.53      2.22 o 
   3  -4  -3       11.15        9.34      2.10 o 
   3  -4  -2        8.52        6.96      1.36 o 
   3  -4  -2        9.64        8.31      1.96 o 
  -3   4   1       36.39       37.61      2.24 o 
   3  -4   0       40.67       43.78      1.89 o 
  -3   4  -1       40.99       47.42      4.70 o 
  -3   4  -2       33.80       35.14      2.33 o 
   3  -4   3        9.11       12.83      2.26 o 
  -3   4  -4       11.51       13.75      2.24 o 
   3  -4   5        3.24        2.82      1.92 o 
   3  -4   6       12.34        8.91      2.34 o 
  -3   4  -7        9.15        7.13      2.47 o 
  -3   4  -8       19.03       16.08      2.62 o 
  -3   4  -9        0.89        4.21      2.60 o 
   3  -4   9        4.16        0.70      4.74 o 
   3  -4  10       33.89       39.14      2.73 o 
   3  -4  11       13.09       12.33      2.39 o 
   3  -4  12        4.02        3.97      1.30 o 
  -3   4 -12        4.07        3.59      1.77 o 
  -3   4 -13        0.03        0.82      1.30 o 
  -3   4 -14        0.00       -0.12      0.90 o 
   3  -3 -14        0.01       -0.46      0.80 o 
   3  -3 -13        0.68        0.65      0.89 o 
  -3   3  12        0.94        1.20      1.27 o 
   3  -3 -11        1.08        0.26      1.11 o 
   3  -3 -10        0.04        0.30      1.17 o 
   3  -3  -9        0.76       -0.29      2.01 o 
   3  -3  -8        8.10        7.53      1.69 o 
   3  -3  -7        7.82        8.05      1.53 o 
   3  -3  -6        3.61        2.92      2.00 o 
   3  -3  -5        4.68        2.14      2.23 o 
   3  -3  -4        6.34        5.46      1.74 o 
   3  -3  -3        7.11        3.35      1.53 o 
   3  -3  -2       11.87       10.39      1.96 o 
   3  -3  -1       23.85       23.44      1.70 o 
   3  -3   0       19.85       12.16      1.33 o 
   3  -3   1       20.89       12.95      1.29 o 
  -3   3  -2       22.18       25.90      1.64 o 
   3  -3   3       11.50        9.16      1.52 o 
   3  -3   4        6.63        5.97      1.88 o 
  -3   3  -5        6.60        5.23      1.52 o 
  -3   3  -6        4.60        2.43      1.70 o 
  -3   3  -7        3.64        2.45      1.86 o 
   3  -3   8        8.42        6.05      1.61 o 
   3  -3   9        8.71        4.19      1.90 o 
   3  -3  10        0.73       -1.11      1.97 o 
  -3   3 -11        0.04        0.96      1.64 o 
   3  -3  12        1.10        0.01      1.22 o 
  -3   3 -13        1.01        0.83      1.18 o 
  -3   3 -14        0.64        0.03      1.01 o 
  -3   3 -15        0.01        0.03      0.77 o 
   3  -2 -14        0.07       -0.52      0.83 o 
   3  -2 -13        0.00       -0.02      1.00 o 
   3  -2 -12        5.97        2.98      1.05 o 
  -3   2  11        0.44        1.97      1.41 o 
  -3   2  10       16.76        7.15      1.29 o 
  -3   2   9        8.95        0.45      2.80 o 
   3  -2  -8       11.09        6.70      1.51 o 
   3  -2  -7       20.04       16.71      2.62 o 
   3  -2  -6        4.36        3.02      1.95 o 
   3  -2  -5        0.01        1.28      1.53 o 
   3  -2  -3       32.75       16.63      1.80 o 
   3  -2  -2        8.15        8.41      1.30 o 
   3  -2  -1        0.42        1.73      1.17 o 
   3  -2   0      118.40      101.97     10.07 o 
   3  -2   0      192.13      239.84      3.74 o 
   3  -2   1       79.39       81.94     23.85 o 
  -3   2  -2       14.48        9.28      1.39 o 
  -3   2  -3        9.86        7.79      1.20 o 
  -3   2  -4        6.18        8.42      1.44 o 
  -3   2  -5       30.35       19.41      1.72 o 
  -3   2  -6        0.66       -0.08      1.31 o 
  -3   2  -7        1.87        1.56      1.69 o 
  -3   2  -8       15.40        9.35      2.10 o 
  -3   2  -9        6.70        4.65      1.64 o 
  -3   2 -10        1.33        1.90      3.09 o 
  -3   2 -11        0.94        1.56      2.17 o 
   3  -2  12        8.22        6.24      1.55 o 
   3  -2  13        0.01        2.14      2.02 o 
  -3   2 -14        0.06       -1.02      1.58 o 
  -3   2 -15        0.19       -0.07      0.84 o 
   3  -1 -14        0.19        0.56      0.84 o 
   3  -1 -13        1.05        1.08      0.98 o 
   3  -1 -12        5.07        3.08      1.14 o 
   3  -1 -11        7.17        5.14      1.23 o 
  -3   1  10        0.36        6.18      1.24 o 
   3  -1  -9       45.01       30.27      1.97 o 
   3  -1  -8        2.21        1.59      1.47 o 
   3  -1  -7       32.55       35.08      2.88 o 
   3  -1  -6       32.26       25.15      2.45 o 
   3  -1  -5       16.81       14.05      1.96 o 
   3  -1  -4        1.71        1.12      1.48 o 
  -3   1   3        1.38        8.55      2.42 o 
   3  -1  -2      275.14      241.18      3.74 o 
   3  -1  -1      230.18      216.97      7.57 o 
  -3   1  -1      962.20      907.47      5.88 o 
  -3   1  -3      242.65      263.04      7.80 o 
  -3   1  -4       36.13       33.95      3.01 o 
  -3   1  -5        5.97        5.52      1.74 o 
  -3   1  -6        7.65        5.52      1.48 o 
  -3   1  -8       49.38       40.90      4.58 o 
   3  -1   9        0.39        7.35      1.61 o 
  -3   1 -10       21.77       21.29      4.78 o 
  -3   1 -11       18.45       12.42      1.51 o 
  -3   1 -12        9.35        8.86      1.45 o 
  -3   1 -13        4.50        4.59      1.28 o 
  -3   1 -14        0.29        0.41      1.03 o 
  -3   1 -15        0.00        0.21      0.84 o 
   3   0 -14        0.03       -0.62      0.83 o 
   3   0 -13        1.11        0.00      0.99 o 
   3   0 -12        0.01        0.67      1.02 o 
   3   0 -11        3.01        4.86      1.22 o 
   3   0 -10       14.35       20.31      1.47 o 
   3   0  -9       18.55       19.01      2.70 o 
   3   0  -8        1.42        3.51      1.80 o 
   3   0  -7        0.52        1.27      1.93 o 
   3   0  -6        1.74       -0.34      1.73 o 
  -3   0   5        1.17        0.43      1.23 o 
   3   0  -4        9.29       14.74      1.42 o 
   3   0  -3       87.33      136.70      8.57 o 
  -3   0   2       69.62       80.17      6.43 o 
   3   0  -1       18.42       20.57      2.15 o 
   3   0   0       23.85       25.44      1.16 o 
  -3   0  -1        3.12        4.67      0.97 o 
  -3   0  -2       46.63       61.79      1.77 o 
  -3   0  -3        2.50        4.53      1.12 o 
  -3   0  -4      179.96      236.84     11.83 o 
  -3   0  -5        3.33        5.56      1.31 o 
  -3   0  -6        6.44       16.69      2.04 o 
  -3   0  -7        3.02        0.34      1.48 o 
  -3   0  -8        0.02       -1.10      1.54 o 
  -3   0  -9       10.05       11.42      2.09 o 
  -3   0 -10        7.36        3.67      1.59 o 
   3   0  11       37.17       56.10      1.97 o 
  -3   0 -12        0.11       -0.47      1.31 o 
   3   0  13        0.58        1.68      1.26 o 
  -3   0 -14        1.28        2.79      1.15 o 
  -3   0 -15        0.27       -0.55      0.89 o 
   3   1 -14        0.02       -1.07      1.01 o 
   3   1 -13        0.05       -0.16      0.96 o 
   3   1 -12        1.27        3.23      1.04 o 
   3   1 -11        0.74        1.10      1.08 o 
   3   1 -10       24.66       17.15      1.40 o 
   3   1  -8        9.35        5.97      1.43 o 
   3   1  -7       28.84       28.54      2.67 o 
  -3  -1   6       21.47       22.99      2.96 o 
  -3  -1   5       22.83       30.66      3.39 o 
   3   1  -4        0.36        1.20      1.28 o 
  -3  -1   3       40.14       32.35      1.95 o 
  -3  -1   1      152.95      164.61     10.32 o 
  -3  -1   0      885.42     1144.83     15.23 o 
  -3  -1  -2      911.70      803.16     24.73 o 
  -3  -1  -4       96.73       68.05      8.30 o 
  -3  -1  -5       24.75       18.97      2.59 o 
  -3  -1  -6        0.04        1.34      1.42 o 
  -3  -1  -7       56.83       44.58      2.54 o 
  -3  -1  -9       30.68       17.49      2.33 o 
  -3  -1 -10       19.65       23.64      1.56 o 
  -3  -1 -11       25.23       15.34      1.73 o 
  -3  -1 -12       19.39       18.80      1.55 o 
  -3  -1 -13        1.44        2.89      1.23 o 
  -3  -1 -14        3.25        2.99      1.07 o 
  -3  -1 -15        0.01        0.00      1.13 o 
  -3  -2  13        0.39       -0.19      0.86 o 
  -3  -2  12        0.53       -0.06      1.03 o 
  -3  -2  11        4.18        3.50      1.21 o 
   3   2 -10        4.46        4.25      1.16 o 
   3   2  -9        0.29        1.03      1.44 o 
   3   2  -7       11.28        9.88      2.11 o 
  -3  -2   6        2.71        3.87      1.61 o 
  -3  -2   5        6.98        4.75      1.54 o 
  -3  -2   4       12.48        7.99      1.44 o 
   3   2  -3       14.16       12.17      1.69 o 
   3   2  -2        5.43        2.60      1.27 o 
  -3  -2   2       13.50        9.47      1.61 o 
   3   2  -1       38.58       36.96      1.97 o 
  -3  -2   0       38.34       42.90      6.52 o 
  -3  -2   0       78.80       81.76      2.19 o 
  -3  -2  -1      138.24      119.53      2.77 o 
  -3  -2  -1      266.63      281.14      3.48 o 
  -3  -2  -2       79.17       83.90      2.72 o 
  -3  -2  -3       40.12       40.72      2.38 o 
  -3  -2  -4       13.73        9.63      2.02 o 
  -3  -2  -5       24.31       30.89      2.52 o 
  -3  -2  -6        2.94        2.51      1.71 o 
  -3  -2  -7        0.38        1.04      1.77 o 
  -3  -2  -8       26.57        9.91      2.17 o 
  -3  -2  -9        0.41        2.10      1.83 o 
  -3  -2  -9       10.88       15.37      1.98 o 
  -3  -2 -10       29.49       19.25      2.14 o 
  -3  -2 -11        2.44        0.64      1.60 o 
  -3  -2 -12        8.77        7.88      2.18 o 
  -3  -2 -13        4.60        2.89      1.21 o 
  -3  -2 -14        0.93        1.18      1.06 o 
  -3  -2 -15        0.00       -0.29      0.86 o 
  -3  -3  13        0.37        0.13      1.54 o 
  -3  -3  12        1.85        0.63      0.95 o 
   3   3 -11        0.64        0.20      1.21 o 
   3   3 -10        0.60       -0.41      1.15 o 
  -3  -3   9        1.18        1.45      1.18 o 
  -3  -3   8        6.73        3.08      1.48 o 
  -3  -3   7        0.61        1.30      1.28 o 
   3   3  -6        8.86        6.00      2.00 o 
   3   3  -5        1.77        0.48      1.49 o 
   3   3  -4        7.73        6.72      1.66 o 
  -3  -3   3        0.94        1.21      1.34 o 
   3   3  -2        6.97        4.88      1.37 o 
   3   3  -1       17.94       12.61      1.45 o 
  -3  -3   0       17.94       14.19      1.49 o 
  -3  -3  -1       10.76        9.83      1.46 o 
  -3  -3  -2       18.20       13.90      1.64 o 
  -3  -3  -3       19.20       12.99      1.73 o 
  -3  -3  -4        7.34        5.36      1.63 o 
  -3  -3  -5        0.93        0.84      1.57 o 
  -3  -3  -6        7.57        8.48      1.87 o 
  -3  -3  -7        1.89       -0.63      1.73 o 
  -3  -3  -8        8.24       10.62      2.13 o 
  -3  -3  -9        0.64        0.89      1.60 o 
  -3  -3 -10        6.27        0.07      1.95 o 
  -3  -3 -11        1.12        1.84      1.43 o 
  -3  -3 -12        0.56        1.11      2.03 o 
  -3  -3 -13        0.60       -0.75      1.79 o 
  -3  -3 -14        1.90        0.65      1.68 o 
  -3  -3 -15        0.40       -1.06      1.30 o 
  -3  -4  13        0.02        0.16      0.82 o 
  -3  -4  12        0.44        1.10      1.52 o 
  -3  -4  11        0.38        1.46      1.72 o 
  -3  -4  10        4.95        2.85      1.19 o 
  -3  -4  10        5.33        6.37      1.93 o 
  -3  -4   9       26.94       25.34      2.16 o 
  -3  -4   8       12.83       13.24      2.57 o 
  -3  -4   7        3.28        2.12      1.91 o 
  -3  -4   6        7.36        5.28      1.94 o 
  -3  -4   5       21.54       16.32      2.83 o 
   3   4  -4        4.14        1.68      2.06 o 
   3   4  -3        5.63        4.19      1.94 o 
   3   4  -2        9.85       10.63      1.84 o 
  -3  -4   1       10.67       10.22      3.45 o 
  -3  -4   0       50.38       55.57      3.32 o 
   3   4   1        4.57        7.16      2.31 o 
  -3  -4  -2       52.52       66.94      2.97 o 
  -3  -4  -3       10.85       14.42      2.41 o 
  -3  -4  -4       10.35        8.36      2.24 o 
  -3  -4  -5        5.49        3.54      2.32 o 
  -3  -4  -6        4.04        0.58      2.49 o 
  -3  -4  -7       20.38       16.69      2.88 o 
  -3  -4  -8        7.14        8.41      9.56 o 
  -3  -4  -9        3.10        0.07      5.95 o 
  -3  -4 -10        9.35        2.64      1.85 o 
  -3  -4 -10       13.20        8.94      2.04 o 
  -3  -4 -11       28.83       22.26      2.24 o 
  -3  -4 -12        5.00        5.54      1.98 o 
  -3  -4 -13        0.41       -1.33      1.73 o 
  -3  -4 -14        0.45        1.00      1.13 o 
  -3  -4 -15        0.27        0.99      0.97 o 
  -3  -5  12        0.14        0.89      0.90 o 
  -3  -5  11        0.50       -0.03      0.94 o 
  -3  -5  10        0.34        1.69      1.66 o 
  -3  -5   9       10.56        7.52      1.59 o 
  -3  -5   8        3.48        7.13      1.44 o 
  -3  -5   7       27.99       17.09      1.86 o 
  -3  -5   6        1.12        0.68      1.32 o 
  -3  -5   5        6.55        4.74      1.37 o 
  -3  -5   4        4.36        2.08      1.68 o 
  -3  -5   3        7.38        7.49      1.88 o 
  -3  -5   2       10.53       13.10      1.87 o 
  -3  -5   1        1.66        5.93      1.65 o 
  -3  -5   0        9.75       11.81      1.72 o 
  -3  -5   0       13.45       17.82      2.49 o 
  -3  -5  -1        9.15       13.77      3.87 o 
  -3  -5  -2        3.98        4.50      1.71 o 
  -3  -5  -3        4.98        4.26      1.69 o 
  -3  -5  -4        4.15        7.65      1.87 o 
  -3  -5  -5       15.05       14.03      2.11 o 
  -3  -5  -6        0.33        3.72      2.01 o 
  -3  -5  -7        2.26        0.13      2.05 o 
  -3  -5  -8        1.85        4.69      1.75 o 
  -3  -5  -9        6.49        7.19      1.94 o 
  -3  -5 -10       13.99        6.84      2.03 o 
  -3  -5 -11        0.27        4.92      1.58 o 
  -3  -5 -12        0.02       -1.36      1.41 o 
  -3  -5 -13        0.58       -0.83      1.33 o 
  -3  -5 -14        0.10        0.45      1.07 o 
  -3  -6  11        4.85        4.60      0.93 o 
  -3  -6  10        0.32        0.23      1.06 o 
  -3  -6   9        1.91        1.47      1.22 o 
  -3  -6   8        3.41        2.14      1.38 o 
  -3  -6   7       19.34       15.54      1.54 o 
  -3  -6   6       13.03        9.68      1.44 o 
  -3  -6   5        0.03        0.01      1.36 o 
  -3  -6   4        0.35        0.16      1.18 o 
  -3  -6   3        0.55        1.13      1.25 o 
  -3  -6   2        3.38        4.64      1.86 o 
  -3  -6   1       14.20       12.78      1.99 o 
  -3  -6   0       22.89       30.18      2.57 o 
  -3  -6  -1       74.13      124.02     17.20 o 
  -3  -6  -4        0.65       -0.38      1.66 o 
  -3  -6  -5        2.59        8.51      1.85 o 
  -3  -6  -6        0.15        1.36      1.49 o 
  -3  -6  -7        0.75        4.81      7.48 o 
  -3  -6  -8        3.54       11.09      2.10 o 
  -3  -6  -9        0.92       -0.18      1.47 o 
  -3  -6 -11        0.00       -1.15      1.37 o 
  -3  -6 -12        0.15        1.33      1.29 o 
  -3  -6 -13        0.79        2.74      1.19 o 
  -3  -6 -14        0.06       -0.51      0.95 o 
  -3  -7  10        0.07        1.39      0.98 o 
  -3  -7   9        1.27        1.38      1.12 o 
  -3  -7   8        2.86        2.45      1.23 o 
  -3  -7   7        7.91       20.40      1.65 o 
  -3  -7   6        7.03        6.56      1.47 o 
  -3  -7   5        3.34        0.54      1.25 o 
  -3  -7   4        0.22        0.44      1.07 o 
  -3  -7   3        8.37        5.65      1.15 o 
  -3  -7   2        0.22        2.80      1.33 o 
  -3  -7   1        4.50        4.75      1.25 o 
  -3  -7  -1        2.84        5.86      1.41 o 
  -3  -7  -2       24.63       20.97      1.70 o 
  -3  -7  -4        4.73        5.09      1.27 o 
  -3  -7  -5        4.66       10.52      1.71 o 
  -3  -7  -6        0.29        1.09      1.27 o 
  -3  -7  -8        0.47        1.85      1.33 o 
  -3  -7  -9       17.65       21.76      3.32 o 
  -3  -7 -10       12.98        9.24      1.49 o 
  -3  -7 -11        2.87        3.37      1.32 o 
  -3  -7 -12        0.17       -0.16      1.15 o 
  -3  -7 -13        4.93        2.58      1.07 o 
  -3  -8   9        0.14       -0.28      0.96 o 
  -3  -8   8        2.06        1.16      1.11 o 
  -3  -8   7        1.14        4.15      1.31 o 
  -3  -8   6        0.24        4.69      1.38 o 
  -3  -8   5        4.50        3.27      1.91 o 
  -3  -8   4        1.32        1.42      1.09 o 
  -3  -8   3        1.44        0.91      1.09 o 
  -3  -8   2        2.01        1.48      1.11 o 
  -3  -8   1        9.75        6.27      1.70 o 
  -3  -8   0        9.76       11.81      4.08 o 
  -3  -8   0       17.72       34.90      9.34 o 
  -3  -8  -3       58.57        7.14      2.26 o 
  -3  -8  -3       17.64       23.26      2.16 o 
  -3  -8  -4        1.77        5.56      1.24 o 
  -3  -8  -4       10.83       12.48      1.65 o 
  -3  -8  -5        0.50        0.72      1.16 o 
  -3  -8  -5        2.37        2.36      1.69 o 
  -3  -8  -6        0.27        1.60      1.12 o 
  -3  -8  -6        1.61       -0.85      1.82 o 
  -3  -8  -7        4.92        2.95      1.12 o 
  -3  -8  -7        6.14        3.11      1.77 o 
  -3  -8  -8        4.93        5.24      1.73 o 
  -3  -8  -9       12.82       16.99      1.86 o 
  -3  -8 -10        2.07        2.20      1.25 o 
  -3  -8 -11        0.12        0.77      1.10 o 
  -3  -8 -12        1.15        0.28      0.95 o 
  -3  -9   8        0.43       -0.93      1.29 o 
  -3  -9   7       13.81       15.66      1.40 o 
  -3  -9   6        1.57        0.57      1.57 o 
  -3  -9   5        9.16        9.81      1.39 o 
  -3  -9   4        2.00        1.69      1.38 o 
  -3  -9   3        1.27        1.71      1.33 o 
  -3  -9   2       17.14       19.14      1.59 o 
  -3  -9   1        2.86        3.03      1.24 o 
  -3  -9   0        9.38        8.98      1.67 o 
  -3  -9  -1       56.62       58.58      2.13 o 
  -3  -9  -2       54.63       67.72      2.74 o 
  -3  -9  -3       10.08       11.97      1.57 o 
  -3  -9  -4        2.86        3.15      1.34 o 
  -3  -9  -5       17.29       18.90      1.54 o 
  -3  -9  -6        1.20        1.30      1.34 o 
  -3  -9  -7        1.86        0.73      1.27 o 
  -3  -9  -8        9.83        7.84      1.28 o 
  -3  -9  -9        1.66        1.22      1.13 o 
  -3  -9 -10       14.49       11.54      1.25 o 
  -3  -9 -11        0.46        1.30      0.95 o 
  -3 -10   6        1.63        0.45      1.37 o 
  -3 -10   5        6.36        6.42      1.23 o 
  -3 -10   4        2.31        1.41      1.36 o 
  -3 -10   3        0.26        0.85      1.57 o 
  -3 -10   2        0.70        2.14      1.35 o 
  -3 -10   1        3.74        3.74      1.45 o 
  -3 -10   0        0.59        1.61      1.45 o 
  -3 -10  -1        6.37        7.07      1.60 o 
  -3 -10  -2        5.94        7.66      1.67 o 
  -3 -10  -3        0.63        3.15      1.39 o 
  -3 -10  -4        4.03        3.35      1.37 o 
  -3 -10  -5        0.70        0.89      1.32 o 
  -3 -10  -6        0.25        0.00      1.63 o 
  -3 -10  -7        2.48        1.58      1.24 o 
  -3 -10  -8        6.84        6.47      1.36 o 
  -3 -10  -9        1.50        3.61      1.20 o 
  -3 -10 -10        0.20        0.97      1.07 o 
  -3 -11   4        0.21        0.57      0.80 o 
  -3 -11   3        0.63        0.28      0.86 o 
  -3 -11   2        0.24       -0.06      0.97 o 
  -3 -11   1        0.21        0.72      0.99 o 
  -3 -11   0        4.92        4.47      1.09 o 
  -3 -11  -1        3.51        4.29      1.13 o 
  -3 -11  -2        1.85        4.51      1.13 o 
  -3 -11  -3        0.20        3.68      1.07 o 
  -3 -11  -4        0.02        0.37      0.97 o 
  -3 -11  -5        0.01        0.52      0.88 o 
  -3 -11  -5        0.23        2.75      1.40 o 
  -3 -11  -6        0.53       -0.40      0.88 o 
  -3 -11  -6        1.12        0.84      1.26 o 
  -3 -11  -7        0.47        0.18      0.80 o 
  -3 -12   0        1.22        0.46      0.85 o 
  -3 -12  -1        2.42        4.47      0.91 o 
  -3 -12  -2        2.99        5.61      1.30 o 
  -3 -12  -3        1.68        1.40      0.86 o 
   4 -11  -5        1.73        1.26      0.85 o 
   4 -11  -4        5.67        4.48      0.95 o 
   4 -11  -3        7.41        8.74      1.01 o 
   4 -11  -2       32.42       39.51      1.30 o 
   4 -11  -1        1.86        1.82      1.01 o 
   4 -11   0       28.67       31.06      1.43 o 
   4 -11   1       12.08       10.07      1.21 o 
   4 -11   2        8.32       10.95      1.21 o 
   4 -11   3        1.38        3.56      1.16 o 
   4 -11   4        0.01        0.67      0.98 o 
   4 -11   5        0.47        0.18      0.89 o 
   4 -10  -7        0.17        0.66      1.03 o 
   4 -10  -6        2.82        2.52      1.14 o 
   4 -10  -5        2.48        2.06      1.20 o 
   4 -10  -4       16.66       14.51      1.42 o 
   4 -10  -3        4.40        6.26      1.84 o 
   4 -10  -2       28.70       27.98      1.63 o 
   4 -10  -1        0.80        4.70      1.26 o 
   4 -10   0       27.59       32.84      1.77 o 
   4 -10   1      170.52      172.83      2.96 o 
   4 -10   2       33.52       32.25      1.71 o 
   4 -10   3       19.71       15.19      1.45 o 
   4 -10   4        0.71        1.45      1.19 o 
   4 -10   5        0.52        1.64      1.07 o 
   4 -10   6       11.17       12.41      2.00 o 
   4 -10   7        6.19        7.41      1.03 o 
   4  -9  -9        0.47        0.34      0.82 o 
  -4   9   8        0.47        0.09      0.94 o 
   4  -9  -7       45.42       44.72      1.77 o 
   4  -9  -6       20.29       18.74      1.46 o 
   4  -9  -5       19.28       17.79      1.56 o 
   4  -9  -4        0.26       -0.49      1.29 o 
   4  -9  -3        0.32       -1.05      1.28 o 
   4  -9  -2        0.11        0.78      1.30 o 
   4  -9  -1       13.75       20.04      1.66 o 
   4  -9   0       32.03       29.42      2.40 o 
   4  -9   1       26.64       25.72      1.74 o 
   4  -9   2      114.46      104.74     12.19 o 
   4  -9   3       13.46       12.08      1.49 o 
   4  -9   4        0.74        1.05      1.24 o 
   4  -9   5        0.42        1.41      1.17 o 
   4  -9   6        3.40        1.99      1.22 o 
   4  -9   7        5.00        7.25      1.55 o 
   4  -9   8        5.25        7.58      1.15 o 
   4  -9   9       26.89       26.55      1.38 o 
   4  -8 -10       39.89       36.25      1.34 o 
   4  -8  -9        3.65        1.34      1.10 o 
  -4   8   8       20.35       26.67      2.86 o 
   4  -8  -7        7.28        5.63      1.24 o 
  -4   8   6       14.59       14.40      1.40 o 
   4  -8  -5        9.00        6.55      1.26 o 
  -4   8   4        9.43        9.51      1.30 o 
   4  -8  -3       37.97       32.26      2.38 o 
   4  -8  -2        3.92        5.47      1.39 o 
   4  -8  -1       23.82       28.21      1.74 o 
   4  -8   0       96.04      102.58      6.08 o 
   4  -8   1       67.75       81.17      3.12 o 
   4  -8   2       26.30       28.90      2.87 o 
   4  -8   3       15.35       12.90      1.49 o 
   4  -8   4        0.73        4.56      1.36 o 
   4  -8   5        0.45       -0.62      1.23 o 
   4  -8   6       16.12       11.84      1.41 o 
   4  -8   7      103.07      102.03      2.34 o 
   4  -8   8        6.73        4.08      1.13 o 
   4  -8   9       27.61       26.93      1.55 o 
   4  -8  10        9.97       13.18      1.30 o 
  -4   8 -11       16.34       15.89      1.07 o 
   4  -7 -11       52.30       54.54      1.57 o 
  -4   7  11       53.60       67.99      1.75 o 
  -4   7  10        0.37        0.59      1.34 o 
  -4   7   9       26.53       26.69      1.67 o 
  -4   7   8       91.81       90.00      2.48 o 
  -4   7   7      162.67      183.60      3.27 o 
   4  -7  -6       40.07       39.68      2.09 o 
  -4   7   5       16.49       17.63      1.63 o 
  -4   7   4       17.99       21.47      1.57 o 
  -4   7   3       24.24       26.08      1.95 o 
  -4   7   2       47.39       46.04      3.42 o 
   4  -7  -1      348.93      418.00     43.28 o 
   4  -7   0      629.60      757.53     44.38 o 
  -4   7  -1      651.87      762.37      7.19 o 
  -4   7  -2      336.35      368.22      6.56 o 
   4  -7   3       44.07       44.23      2.62 o 
   4  -7   4       22.59       18.70      4.44 o 
   4  -7   5       17.10       18.06      1.97 o 
   4  -7   6       17.71       21.53      1.92 o 
   4  -7   7       41.77       44.78      2.22 o 
   4  -7   8      172.98      193.27      3.29 o 
   4  -7   9       88.99       87.72      2.67 o 
   4  -7  10       24.77       26.30      1.90 o 
   4  -7  11        0.37        1.21      1.57 o 
   4  -7  12        1.40        4.68      0.98 o 
  -4   7 -12       49.98       69.90      1.71 o 
  -4   6  12        7.01        7.12      1.10 o 
   4  -6 -11       66.23       73.62      8.23 o 
   4  -6 -10        6.49        8.40      1.29 o 
   4  -6  -9       36.57       32.63      2.95 o 
   4  -6  -8      718.35      695.89    103.63 o 
  -4   6   7       79.51       68.71      8.33 o 
   4  -6  -6       97.38       78.72     10.58 o 
   4  -6  -5        4.58        3.14      1.77 o 
  -4   6   4        8.93       11.67      1.64 o 
  -4   6   3      138.22      162.59     25.47 o 
  -4   6   2      142.27      125.15      4.24 o 
  -4   6   1      555.84      570.48      8.34 o 
  -4   6   0      414.25      356.60      6.52 o 
  -4   6  -1      415.07      365.38      6.74 o 
   4  -6   2      542.29      680.31    133.68 o 
   4  -6   3      145.83      166.73     18.40 o 
   4  -6   4      136.96      178.95     23.54 o 
  -4   6  -5        8.39        7.58      1.87 o 
   4  -6   6        4.28        4.17      1.68 o 
   4  -6   7       95.20      103.17      8.43 o 
   4  -6   8       76.70       89.29     14.95 o 
   4  -6   9      691.54      785.03      6.56 o 
   4  -6  10       37.21       35.23      2.10 o 
   4  -6  11        6.15        8.66      1.54 o 
   4  -6  12       62.89       72.20      2.13 o 
  -4   6 -13        6.66        7.60      0.97 o 
   4  -5 -12        4.85        3.39      0.93 o 
   4  -5 -11        4.99        5.91      1.34 o 
   4  -5 -10       35.30       34.14      1.65 o 
  -4   5   9       23.07       16.35      1.48 o 
   4  -5  -8       26.87       21.96      1.61 o 
  -4   5   7      363.35      328.17      3.89 o 
   4  -5  -7      370.26      325.76      4.22 o 
  -4   5   6        8.09        7.73      1.20 o 
   4  -5  -6        8.47        5.87      2.01 o 
  -4   5   5        1.14        1.29      1.03 o 
   4  -5  -5       15.73       14.79      1.90 o 
  -4   5   4       21.51       21.85      1.32 o 
   4  -5  -4      121.34      106.92      4.06 o 
  -4   5   3       84.40       75.73     13.13 o 
  -4   5   2      124.14       92.60      3.68 o 
  -4   5   1      800.54      760.52      9.02 o 
  -4   5   0      581.25      690.37      8.46 o 
  -4   5  -1      546.05      592.00      8.00 o 
  -4   5  -2      853.27      825.39      9.61 o 
  -4   5  -3      115.43       95.54      4.03 o 
  -4   5  -4       32.76       39.08      2.83 o 
   4  -5   5      107.50      107.22      3.28 o 
  -4   5  -5      127.47      132.63      4.89 o 
   4  -5   6       15.71       15.98      1.71 o 
   4  -5   7        0.41        0.91      1.69 o 
   4  -5   8        7.44        7.30      1.83 o 
   4  -5   9      114.02      120.15      2.94 o 
   4  -5  10        7.36        8.73      1.74 o 
   4  -5  11        1.78        3.83      1.57 o 
   4  -5  12       84.89       88.89      2.25 o 
   4  -5  13        3.42        3.77      1.03 o 
   4  -4 -13        0.04        0.41      0.72 o 
   4  -4 -12        6.02        3.97      0.97 o 
   4  -4 -11       28.07       34.88      1.56 o 
  -4   4  10       86.63       90.68      2.30 o 
   4  -4  -9      486.52      490.88      4.87 o 
  -4   4   8      196.34      174.11      3.05 o 
   4  -4  -7      164.05      158.26      3.22 o 
   4  -4  -6        2.30        3.91      1.54 o 
   4  -4  -5        1.07        0.36      1.55 o 
   4  -4  -4        0.01        0.05      1.71 o 
   4  -4  -3        2.06        3.45      1.75 o 
  -4   4   2     2214.29     2339.56     87.92 o 
  -4   4   1        8.18        9.55      2.06 o 
   4  -4   0      342.05      339.38      4.97 o 
  -4   4  -1      539.77      560.86      6.98 o 
  -4   4  -2     1073.32     1048.84      9.86 o 
  -4   4  -3      254.37      287.10      5.57 o 
   4  -4   4      457.43      484.55     10.57 o 
   4  -4   5       80.14       94.76      3.37 o 
  -4   4  -6        3.59        8.19      1.88 o 
   4  -4   7      138.24      152.79      3.74 o 
   4  -4   8      143.70      155.11      3.99 o 
   4  -4   9      161.44      176.84      4.27 o 
   4  -4  10      145.28      148.23      3.25 o 
   4  -4  11      205.58      215.83      3.70 o 
  -4   4 -12       14.89       20.00      1.58 o 
   4  -4  13       10.01        7.01      1.16 o 
   4  -4  14        0.17       -0.28      0.94 o 
   4  -3 -13        0.01       -0.32      0.83 o 
   4  -3 -12       21.44       16.25      1.16 o 
   4  -3 -11        1.64        1.55      1.21 o 
   4  -3 -10      161.98      143.19      2.76 o 
  -4   3   9      111.39       96.29      3.53 o 
  -4   3   8      732.21      676.16      6.01 o 
  -4   3   7       17.02       20.63      1.76 o 
   4  -3  -6        5.97        6.39      1.76 o 
   4  -3  -5        3.19        1.78      1.91 o 
   4  -3  -4      160.08      148.09      4.08 o 
   4  -3  -3      305.41      283.16     17.21 o 
   4  -3  -2      146.33      158.53      6.30 o 
   4  -3  -1     2321.22     2429.45     28.36 o 
  -4   3   0       82.41       99.08      5.00 o 
   4  -3   1      391.70      364.34      4.86 o 
  -4   3  -2        7.08        1.78      1.53 o 
  -4   3  -3        5.94        1.62      1.27 o 
  -4   3  -4      499.87      583.84     16.84 o 
  -4   3  -5       33.42       31.98      2.31 o 
  -4   3  -6      207.95      206.62      5.02 o 
  -4   3  -7      146.38      136.54      4.49 o 
   4  -3   8      394.74      402.82      5.79 o 
   4  -3   9       27.58       40.76      3.94 o 
   4  -3  10        7.41        7.44      1.76 o 
  -4   3 -11       83.30       81.35      4.26 o 
  -4   3 -12        1.84        4.25      1.33 o 
   4  -3  13        8.13        6.89      1.26 o 
   4  -3  14        0.16        0.65      1.03 o 
   4  -2 -13        1.42        0.81      0.87 o 
   4  -2 -12        1.66        2.28      0.99 o 
   4  -2 -11       15.72       19.60      1.71 o 
  -4   2  10        0.76        3.14      1.18 o 
   4  -2  -9      212.08      209.69      6.44 o 
  -4   2   8      585.94      541.09      5.23 o 
   4  -2  -7        2.00        1.29      1.28 o 
   4  -2  -6       89.93       86.46      3.85 o 
   4  -2  -5        2.17        3.67      1.83 o 
   4  -2  -4       15.45        7.57      1.96 o 
   4  -2  -3       36.79       49.04      2.58 o 
   4  -2  -2      735.89      762.74     24.82 o 
   4  -2  -1      681.87      713.58      6.81 o 
   4  -2   0      342.74      384.49      4.85 o 
   4  -2   1      518.27      556.86     18.33 o 
   4  -2   2      362.49      373.81     10.33 o 
  -4   2  -3       43.65       42.49      2.34 o 
  -4   2  -4      208.48      232.34      4.69 o 
  -4   2  -5      395.78      449.78      6.54 o 
  -4   2  -6      132.89      156.74      4.30 o 
  -4   2  -7        5.75       10.52      2.03 o 
   4  -2   8       43.65       48.24      2.29 o 
  -4   2  -9        5.26        4.56      2.77 o 
  -4   2 -10      169.61      149.07      3.83 o 
  -4   2 -11      191.36      194.02      8.50 o 
  -4   2 -12        4.27        1.62      1.33 o 
  -4   2 -13       30.06       27.56      1.60 o 
  -4   2 -14        1.63        0.90      1.06 o 
  -4   2 -15        1.02        0.48      0.85 o 
  -4   1  13        2.30        5.00      0.96 o 
   4  -1 -12        0.83        0.61      0.99 o 
   4  -1 -11        7.44        8.72      1.27 o 
   4  -1  -9      138.18      127.21      6.23 o 
   4  -1  -8       60.18       62.89      3.91 o 
  -4   1   8      170.91      166.87      2.95 o 
   4  -1  -7      524.43      500.83      8.44 o 
  -4   1   7      564.82      540.84      4.49 o 
   4  -1  -6       45.15       38.22      2.81 o 
   4  -1  -5        1.73        8.12      2.05 o 
   4  -1  -4       79.88       70.33      3.38 o 
   4  -1  -3     1047.90     1012.50      9.03 o 
   4  -1  -2      300.12      260.78      4.68 o 
  -4   1   1     1875.03     1795.85     28.69 o 
  -4   1   0     1102.04     1254.28     20.16 o 
  -4   1  -1     1627.59     1748.67      9.28 o 
  -4   1  -2     1025.12     1254.79     64.77 o 
  -4   1  -3     2016.58     2199.80    103.61 o 
  -4   1  -4      320.43      329.68      4.46 o 
  -4   1  -5     1118.85     1218.45     11.04 o 
  -4   1  -6       74.22       81.33      2.92 o 
  -4   1  -7      234.73      267.99     13.49 o 
  -4   1  -8       31.25       30.86      2.44 o 
  -4   1  -9       43.49       50.88      3.16 o 
   4  -1   9      530.54      512.30      5.09 o 
  -4   1 -10      119.22      109.60      3.29 o 
  -4   1 -10      175.11      189.39      3.17 o 
   4  -1  11       28.65       37.67      2.16 o 
  -4   1 -11      156.98      179.80      3.16 o 
  -4   1 -12      350.67      365.40      4.33 o 
  -4   1 -13        0.17        0.98      1.52 o 
  -4   1 -14       15.84       15.07      1.27 o 
  -4   1 -15        5.60        6.74      0.96 o 
   4   0 -13        0.70        0.91      0.89 o 
  -4   0  12        0.08        1.20      1.02 o 
   4   0 -11      225.81      204.10      3.03 o 
   4   0 -10       12.35       17.03      1.41 o 
   4   0  -9      729.24      707.96      5.46 o 
   4   0  -8        9.56       12.54      2.04 o 
   4   0  -7      848.69      873.60     10.86 o 
   4   0  -6        2.40        8.85      2.11 o 
   4   0  -5      678.40      643.56      8.22 o 
   4   0  -4      327.65      357.28      5.84 o 
   4   0  -3        0.77        2.84      1.58 o 
   4   0  -2     2113.56     2068.21     11.97 o 
   4   0  -1       77.48       67.58      2.22 o 
   4   0   0     4838.63     4833.47    163.40 o 
  -4   0  -1      872.22     1051.71     27.83 o 
  -4   0  -2     4835.96     5406.21    139.19 o 
  -4   0  -3       77.41       64.79      2.21 o 
  -4   0  -4     2112.78     2292.39     85.54 o 
  -4   0  -5        0.74        1.19      1.27 o 
  -4   0  -6      327.86      406.68      5.81 o 
  -4   0  -7      679.74      738.77     26.23 o 
  -4   0  -8        2.47        9.82      1.87 o 
   4   0   9      848.95      975.88     14.91 o 
  -4   0 -10        9.64       14.02      1.69 o 
   4   0  11      730.46      805.74     16.26 o 
  -4   0 -12       12.37       20.66      1.58 o 
  -4   0 -13      225.80      219.88     12.90 o 
  -4   0 -14        0.07        1.40      2.58 o 
  -4   0 -15        0.70        1.47      0.79 o 
   4   1 -13        4.78        7.49      0.90 o 
  -4  -1  12       14.46       15.81      1.20 o 
   4   1 -11        0.46       -0.24      1.53 o 
   4   1 -10      359.24      365.21      4.04 o 
   4   1  -9      144.19      170.43      2.93 o 
   4   1  -8      108.33      102.53      4.57 o 
   4   1  -8      108.33      180.94      2.85 o 
   4   1  -7      536.63      481.57      8.32 o 
   4   1  -6       36.82       67.48      3.68 o 
   4   1  -5      230.02      236.18      5.41 o 
   4   1  -3     1047.23     1101.39      9.46 o 
   4   1  -2      290.98      288.43      4.90 o 
   4   1  -1     1860.53     1833.64      7.57 o 
  -4  -1   1     1872.39     1956.82     32.38 o 
   4   1   0     1123.93     1152.62     13.14 o 
  -4  -1  -1     1777.44     1795.53     45.61 o 
  -4  -1  -2     1206.02     1323.21      8.86 o 
   4   1  10     3139.85      179.54      3.50 o 
   4   1  11      127.99      144.66      2.80 o 
  -4  -1 -13        9.21        8.94      1.33 o 
  -4  -1 -14        0.37        0.96      1.03 o 
  -4  -1 -15        2.75        1.73      0.94 o 
  -4  -2  13        1.03        0.65      0.90 o 
  -4  -2  12        1.22        0.71      1.06 o 
  -4  -2  11       28.05       26.22      1.53 o 
  -4  -2  10        4.94        4.23      1.41 o 
  -4  -2   9      169.27      192.18      3.23 o 
  -4  -2   8      173.57      163.09     12.61 o 
   4   2  -7        4.74        0.99      2.27 o 
   4   2  -6       44.07       43.21      2.81 o 
   4   2  -5        7.25        8.34      1.94 o 
   4   2  -4      127.03      151.90      4.06 o 
  -4  -2   3      405.14      450.36     22.33 o 
  -4  -2   2      182.01      206.58      4.05 o 
   4   2  -1       42.47       38.75      1.88 o 
  -4  -2   0      372.00      358.94      4.26 o 
  -4  -2  -1      510.24      532.99      5.99 o 
  -4  -2  -2      379.10      356.26      3.56 o 
  -4  -2  -3      664.91      725.52      7.25 o 
  -4  -2  -4      750.01      744.08      6.69 o 
  -4  -2  -5       34.73       41.55      2.42 o 
  -4  -2  -6       13.59        5.89      1.65 o 
  -4  -2  -7        3.32        7.13      2.02 o 
  -4  -2  -8       80.95       83.77      3.63 o 
   4   2   9        1.26        0.86      1.69 o 
  -4  -2 -10      590.22      571.04     17.46 o 
   4   2  11      211.05      250.64      3.55 o 
  -4  -2 -12        1.33        6.07      1.50 o 
  -4  -2 -13       20.05       21.68      1.62 o 
  -4  -2 -14        1.51       -0.15      1.14 o 
  -4  -2 -15        1.63        2.73      0.98 o 
  -4  -3  12        0.34        1.20      1.03 o 
  -4  -3  11        9.11        6.36      1.22 o 
  -4  -3  10        2.26        3.94      1.31 o 
  -4  -3   9       79.44       75.69      2.30 o 
  -4  -3   8        9.00        7.66      1.90 o 
   4   3  -7       25.01       35.02      1.95 o 
   4   3  -6      395.98      390.94     12.26 o 
   4   3  -5      136.79      148.22      4.28 o 
  -4  -3   4      201.23      208.38      4.52 o 
  -4  -3   3       32.31       32.05      2.09 o 
   4   3  -2      506.56      536.50     24.54 o 
   4   3  -1        6.12        1.88      1.41 o 
  -4  -3   0        5.80        1.34      1.54 o 
   4   3   1      387.20      331.97      5.87 o 
  -4  -3  -2       78.18       98.51      3.17 o 
  -4  -3  -3     2301.58     2342.00     13.75 o 
  -4  -3  -4      137.02      160.14      4.06 o 
  -4  -3  -5      303.51      287.36      5.43 o 
  -4  -3  -6      156.89      145.61      4.21 o 
  -4  -3  -7        1.67        1.95      1.75 o 
  -4  -3  -8        8.57        8.51      1.96 o 
  -4  -3  -9       19.60       22.31      2.13 o 
  -4  -3 -10      724.17      735.96     14.00 o 
  -4  -3 -11      108.09       98.02      2.87 o 
  -4  -3 -12      166.58      151.64      3.10 o 
  -4  -3 -13        0.88        1.55      1.35 o 
  -4  -3 -14       18.66       17.24      1.45 o 
  -4  -3 -15        0.08       -0.79      0.95 o 
  -4  -4  12        0.43       -1.23      0.93 o 
  -4  -4  11        9.29        7.02      1.11 o 
  -4  -4  10       12.10       18.06      1.35 o 
  -4  -4   9      203.14      210.07      3.22 o 
  -4  -4   8      130.02      138.52      3.11 o 
  -4  -4   7      156.90      159.65      7.19 o 
  -4  -4   6      135.63      136.52      5.07 o 
  -4  -4   5      133.88      138.51      2.57 o 
  -4  -4   4        5.08        6.75      1.83 o 
  -4  -4   3       67.43       92.94      6.97 o 
   4   4  -2      476.02      441.64     48.96 o 
   4   4  -1      256.72      274.99     26.34 o 
   4   4   0     1033.33      956.69     50.70 o 
  -4  -4  -1      516.46      503.71      6.39 o 
  -4  -4  -2      326.91      334.79      5.76 o 
  -4  -4  -3       13.34       26.50      2.33 o 
  -4  -4  -4     2151.34     2252.41     14.92 o 
  -4  -4  -5        1.68        3.55      1.82 o 
  -4  -4  -6        0.18        0.01      1.73 o 
  -4  -4  -7        1.45       -0.16      1.87 o 
  -4  -4  -8        2.61        7.38      2.60 o 
  -4  -4  -9      165.76      167.00      3.85 o 
  -4  -4 -10      208.69      183.80      3.47 o 
  -4  -4 -11      499.17      523.89     17.90 o 
  -4  -4 -12       88.62       99.91      2.64 o 
  -4  -4 -13       27.02       36.50      1.82 o 
  -4  -4 -14        5.59        4.58      1.19 o 
  -4  -4 -15        0.03        0.07      0.90 o 
  -4  -5  11        2.80        4.21      1.03 o 
  -4  -5  10       82.14       86.70      2.04 o 
  -4  -5   9        0.59        3.33      1.22 o 
  -4  -5   8        7.64        8.06      1.38 o 
  -4  -5   7      112.02      102.29      2.54 o 
  -4  -5   6        5.04       10.44      1.46 o 
  -4  -5   5        1.13       -0.13      1.75 o 
  -4  -5   5        8.62        3.48      1.86 o 
  -4  -5   4       13.40       16.32      1.41 o 
  -4  -5   4       14.34       17.46      2.18 o 
  -4  -5   3      110.39       96.94      2.20 o 
  -4  -5   3      128.44      118.27     11.41 o 
  -4  -5   2       82.56       70.99      3.33 o 
  -4  -5   1      100.61       83.94      3.16 o 
  -4  -5   0      799.91      762.73      8.35 o 
  -4  -5  -1      507.76      565.30      7.41 o 
  -4  -5  -2      540.83      648.62     23.94 o 
  -4  -5  -3      750.66      764.75      8.99 o 
  -4  -5  -4      108.10       95.54      3.97 o 
  -4  -5  -5       83.78       78.53      3.84 o 
  -4  -5  -6      121.96      114.59      4.57 o 
  -4  -5  -7       13.46       17.08      3.17 o 
  -4  -5  -8        8.07        5.07      2.40 o 
  -4  -5  -8        9.12       19.55      2.21 o 
  -4  -5  -9      346.39      360.01      4.69 o 
  -4  -5 -10       24.31       23.08      2.17 o 
  -4  -5 -11       19.07       14.82      4.15 o 
  -4  -5 -12       32.40       36.39      1.85 o 
  -4  -5 -13        2.73        4.67      1.34 o 
  -4  -5 -14        4.09        4.29      1.14 o 
  -4  -6  11        6.23        7.65      1.09 o 
  -4  -6  10       61.91       71.70      1.83 o 
  -4  -6   9        5.97        6.87      1.33 o 
  -4  -6   8       36.39       34.26      1.84 o 
  -4  -6   7      681.93      698.35      5.85 o 
  -4  -6   6       65.92       64.19      2.18 o 
  -4  -6   5       88.62       76.84      2.71 o 
  -4  -6   4        4.23        2.48      1.32 o 
  -4  -6   3        9.06        8.05      1.37 o 
  -4  -6   2      125.47      142.88      2.56 o 
  -4  -6   1      142.18      124.84      4.89 o 
  -4  -6   0      535.32      526.97      5.90 o 
  -4  -6  -1      389.72      367.93      6.50 o 
  -4  -6  -2      387.77      368.49      6.62 o 
  -4  -6  -3      548.34      554.33      8.23 o 
  -4  -6  -4      139.68      127.02      2.84 o 
  -4  -6  -5      127.06      146.88      4.22 o 
  -4  -6  -6        9.53        6.44      2.79 o 
  -4  -6  -7        4.53        4.32      1.81 o 
  -4  -6  -8       90.77       89.77      2.54 o 
  -4  -6  -9       68.12       69.81      2.48 o 
  -4  -6 -10      709.62      817.00    106.28 o 
  -4  -6 -11       36.14       44.72      2.12 o 
  -4  -6 -12        6.37       11.02      1.61 o 
  -4  -6 -13       65.31       95.96      2.26 o 
  -4  -6 -14        6.60        8.90      1.14 o 
  -4  -7  10        2.74        7.15      0.93 o 
  -4  -7   9        0.26        0.84      1.43 o 
  -4  -7   8       21.40       22.76      1.66 o 
  -4  -7   7       89.78       79.06      9.11 o 
  -4  -7   6      165.46      156.34     16.03 o 
  -4  -7   5       40.04       33.72      7.60 o 
  -4  -7   4       14.39       18.05      1.78 o 
  -4  -7   3       13.98       21.44      1.74 o 
  -4  -7   2       17.48       21.29      1.84 o 
  -4  -7   1       43.11       44.29      2.29 o 
  -4  -7   0      344.61      368.55      5.83 o 
  -4  -7  -1      603.13      717.93      6.95 o 
  -4  -7  -2      582.79      656.75      6.40 o 
  -4  -7  -3      358.49      352.61      4.93 o 
  -4  -7  -4       46.12       46.43      2.78 o 
  -4  -7  -5       18.62       11.56      1.63 o 
  -4  -7  -5       18.79       21.63      1.89 o 
  -4  -7  -6       14.90       23.33      2.39 o 
  -4  -7  -7       13.40       26.68      2.10 o 
  -4  -7  -8       38.58       38.72     12.10 o 
  -4  -7  -9      155.69      171.80     52.15 o 
  -4  -7 -10       93.55       87.53      6.72 o 
  -4  -7 -11       22.72       26.36      2.07 o 
  -4  -7 -12        0.24       -0.93      1.50 o 
  -4  -7 -13       48.76       60.06      1.63 o 
  -4  -7 -13       51.31       65.27      1.85 o 
  -4  -8   9       16.45       15.07      1.07 o 
  -4  -8   8       10.23       13.35      1.18 o 
  -4  -8   7       26.05       25.60      1.49 o 
  -4  -8   6        7.12        5.01      1.29 o 
  -4  -8   5       99.48       97.55      4.06 o 
  -4  -8   4       13.29        9.41      1.51 o 
  -4  -8   3        0.20        0.76      1.11 o 
  -4  -8   2        0.45        1.67      1.14 o 
  -4  -8   1       13.96        8.41      1.46 o 
  -4  -8   1       16.72       17.03      1.83 o 
  -4  -8   0       25.38       22.11      1.47 o 
  -4  -8   0       51.66       50.29      2.96 o 
  -4  -8  -1       66.46       62.63      1.98 o 
  -4  -8  -1      148.39      162.88      3.12 o 
  -4  -8  -2       88.21       78.61      2.24 o 
  -4  -8  -2      149.94      175.71      3.20 o 
  -4  -8  -3       28.30       23.44      1.49 o 
  -4  -8  -3       51.87       55.26      2.31 o 
  -4  -8  -4        2.96        3.79      1.18 o 
  -4  -8  -4       15.93       16.89      1.94 o 
  -4  -8  -5       34.90       30.13      2.17 o 
  -4  -8  -5       35.31       29.35      2.06 o 
  -4  -8  -6        8.65        8.11      1.27 o 
  -4  -8  -7        8.69        7.15      1.22 o 
  -4  -8  -8       14.78       15.34      1.46 o 
  -4  -8  -9        7.48        6.70      1.43 o 
  -4  -8 -10       21.64       22.78      1.57 o 
  -4  -8 -11        4.18        2.40      1.09 o 
  -4  -8 -12       38.79       38.44      3.31 o 
  -4  -9   7       23.93       25.48      1.27 o 
  -4  -9   6        6.26        7.63      1.15 o 
  -4  -9   5        4.09        7.16      1.24 o 
  -4  -9   4        1.86        1.94      1.04 o 
  -4  -9   3        0.57        0.48      1.11 o 
  -4  -9   2        2.17        1.08      1.19 o 
  -4  -9   1       10.83        7.72      1.34 o 
  -4  -9   0       94.26       84.98      2.29 o 
  -4  -9  -1       23.93       20.58      1.64 o 
  -4  -9  -2       29.39       23.00      1.62 o 
  -4  -9  -3       13.98       17.74      1.43 o 
  -4  -9  -4        0.09        1.03      1.21 o 
  -4  -9  -5        0.38        0.30      1.08 o 
  -4  -9  -6        0.12        0.00      1.11 o 
  -4  -9  -7       18.89       14.22      1.69 o 
  -4  -9  -8       18.39       16.14      1.47 o 
  -4  -9  -9       42.30       42.37      1.72 o 
  -4  -9 -10        0.15        1.49      1.05 o 
  -4  -9 -11        0.08        0.38      0.91 o 
  -4 -10   5        5.36        6.60      1.03 o 
  -4 -10   4       11.02        9.63      1.06 o 
  -4 -10   3        0.37        0.03      0.96 o 
  -4 -10   2        0.67       -0.64      1.38 o 
  -4 -10   1       18.33       13.77      1.29 o 
  -4 -10   0       29.69       29.16      2.40 o 
  -4 -10  -1      156.88      141.96      2.60 o 
  -4 -10  -2       25.50       31.89      1.67 o 
  -4 -10  -3        1.02        6.21      1.21 o 
  -4 -10  -4       26.05       23.55      1.54 o 
  -4 -10  -4       53.62       52.41      2.10 o 
  -4 -10  -5        3.87        4.86      1.15 o 
  -4 -10  -5       20.90       15.99      1.64 o 
  -4 -10  -6       15.15       12.52      1.12 o 
  -4 -10  -6       15.77       12.44      1.59 o 
  -4 -10  -7        2.12        2.03      1.00 o 
  -4 -10  -8        2.99        2.14      1.04 o 
  -4 -10  -9        0.09        0.20      0.96 o 
  -4 -11   2        0.02        0.66      0.89 o 
  -4 -11   1        2.91        2.65      1.00 o 
  -4 -11   0        6.47        7.97      1.13 o 
  -4 -11  -1       10.45        9.27      1.14 o 
  -4 -11  -2       27.11       25.97      1.35 o 
  -4 -11  -3        1.70        3.41      1.03 o 
  -4 -11  -4       31.46       32.52      1.32 o 
  -4 -11  -5        7.85        9.13      1.01 o 
  -4 -11  -6        5.83        3.48      1.29 o 
  -4 -11  -7        2.03        0.64      1.06 o 
   5 -11   0        0.01        0.15      0.84 o 
   5 -11   1        0.12       -0.16      0.96 o 
   5 -11   2        0.02        0.66      0.92 o 
   5 -11   3        3.05        2.42      0.97 o 
   5 -10  -6        6.24        6.17      1.15 o 
   5 -10  -5        3.74        4.36      1.52 o 
   5 -10  -4        0.32       -0.31      1.44 o 
   5 -10  -3        2.08        2.81      2.12 o 
   5 -10  -2       17.41       24.12      1.64 o 
   5 -10  -1        2.99        5.68      1.47 o 
   5 -10   0        5.88        5.61      1.56 o 
   5 -10   1        5.49        6.75      2.84 o 
   5 -10   2        3.12        3.90      1.46 o 
   5 -10   3       17.29       22.28      1.67 o 
   5 -10   4        2.03        1.34      1.39 o 
   5 -10   5        0.33        0.91      1.32 o 
   5 -10   6        3.60        4.62      1.20 o 
   5 -10   7        6.10        6.87      1.11 o 
   5  -9  -8       10.44        8.46      1.02 o 
   5  -9  -7        1.84        0.52      1.36 o 
   5  -9  -6        4.30        4.08      1.20 o 
   5  -9  -5        1.85        2.29      1.34 o 
   5  -9  -4        0.56        0.56      1.65 o 
   5  -9  -3        6.73        7.07      2.33 o 
   5  -9  -2        2.62        2.18      1.59 o 
   5  -9  -1       10.40       11.54      3.45 o 
   5  -9   0       31.01       44.14      2.11 o 
   5  -9   1       32.38       40.62      2.09 o 
   5  -9   2        9.87       12.05      1.75 o 
   5  -9   3        2.52        2.72      1.50 o 
   5  -9   4        6.41        8.55      1.68 o 
   5  -9   5        0.60        1.29      1.33 o 
   5  -9   6        1.99        1.41      1.50 o 
   5  -9   7        4.13        3.34      1.28 o 
   5  -9   8        1.98        1.46      1.31 o 
   5  -9   9        9.72       12.59      1.22 o 
   5  -8  -9        1.24       -0.07      1.68 o 
   5  -8  -8        0.39        0.13      1.01 o 
   5  -8  -7        1.36        1.35      1.47 o 
   5  -8  -6        1.69        0.77      1.10 o 
   5  -8  -5       11.48        6.37      1.20 o 
   5  -8  -4        1.15        0.40      1.12 o 
   5  -8  -3        0.23        0.55      1.94 o 
   5  -8  -2        0.70        1.00      1.34 o 
   5  -8  -1        5.81        6.67      1.40 o 
   5  -8   0        2.71        0.77      1.38 o 
   5  -8   1        0.28        1.80      1.41 o 
   5  -8   2        0.25        1.92      1.36 o 
   5  -8   3        0.08        0.54      1.30 o 
   5  -8   4        0.04        0.59      1.26 o 
   5  -8   5        0.14        0.05      1.26 o 
   5  -8   6        0.38        2.85      1.25 o 
   5  -8   7        0.00        1.71      1.20 o 
   5  -8   8        0.16        0.64      1.06 o 
   5  -8   9        0.33        0.29      1.03 o 
   5  -8  10        0.02       -0.63      1.05 o 
  -5   7  10        1.33       -0.56      0.83 o 
  -5   7   9       10.92        7.69      1.09 o 
  -5   7   8        0.24        0.51      1.08 o 
  -5   7   7        1.62        2.90      1.20 o 
   5  -7  -6        9.45        6.08      1.30 o 
  -5   7   5        1.36        1.01      1.11 o 
  -5   7   4        0.28       -2.07      1.09 o 
  -5   7   3        4.12        3.65      1.21 o 
  -5   7   2       21.31       19.42      1.38 o 
   5  -7  -1        0.77        3.36      1.36 o 
  -5   7  -1       54.65       34.56     11.70 o 
   5  -7   2       10.70        7.63      7.03 o 
   5  -7   3        1.48        6.23      1.38 o 
   5  -7   5        0.60        0.08      1.30 o 
   5  -7   6        0.06       -1.43      1.35 o 
   5  -7   7        0.01        2.67      1.25 o 
   5  -7   8        0.19       -0.32      1.24 o 
   5  -7   9        0.04        2.69      1.34 o 
   5  -7  10        0.08        2.77      1.26 o 
  -5   7 -11        0.38        2.61      1.02 o 
  -5   6  11        2.02        1.07      0.85 o 
  -5   6  10        0.40       -0.22      1.00 o 
  -5   6   9        0.23        0.83      1.06 o 
   5  -6  -8        1.33        1.18      1.19 o 
   5  -6  -7        4.36        0.74      1.27 o 
  -5   6   6       11.99        8.42      1.30 o 
  -5   6   5        0.01       -0.57      1.13 o 
  -5   6   4        0.02       -0.13      1.07 o 
  -5   6   3        1.91        2.59      1.40 o 
  -5   6   2        1.45        4.13      1.42 o 
   5  -6  -1        3.15       10.40      1.53 o 
   5  -6   0       20.83       36.53      7.75 o 
  -5   6  -1       43.10       65.19      7.30 o 
   5  -6   2       11.45       15.47      1.85 o 
  -5   6  -3        8.04        7.87      3.60 o 
  -5   6  -4        2.33        2.53      1.97 o 
  -5   6  -5        0.68        0.44      2.03 o 
   5  -6   6        0.31       -0.75      1.34 o 
   5  -6   7        0.38        2.44      1.44 o 
   5  -6   8        7.67       11.46      1.55 o 
   5  -6   9        0.33       -0.71      1.25 o 
   5  -6  10        0.12       -0.76      1.46 o 
   5  -6  11        0.12       -0.21      1.28 o 
  -5   6 -12        0.55        0.75      0.99 o 
   5  -5 -11        1.17        2.26      0.94 o 
   5  -5 -10        0.72        1.01      1.04 o 
   5  -5  -9        0.01        0.91      1.15 o 
  -5   5   8        6.47        4.24      1.30 o 
   5  -5  -7       16.98       18.30      1.53 o 
   5  -5  -6        5.71        1.31      2.06 o 
   5  -5  -5        1.13        0.74      1.43 o 
   5  -5  -4        0.57        0.31      1.34 o 
  -5   5   3        0.18        2.10      1.77 o 
  -5   5   2        0.81        0.84      1.00 o 
  -5   5   2        0.81       -0.30      2.70 o 
  -5   5   1        7.84        8.74      2.56 o 
  -5   5   0       43.31       71.66      3.85 o 
  -5   5  -1       23.75       34.71      3.25 o 
  -5   5  -2       27.11       32.88      2.65 o 
  -5   5  -3        7.42       10.35      2.95 o 
   5  -5   4        0.00        1.07      3.38 o 
  -5   5  -5        0.20        1.86      1.55 o 
   5  -5   6        1.14       -0.72      1.70 o 
   5  -5   7        1.72        1.03      1.56 o 
   5  -5   8        4.07        5.17      1.60 o 
   5  -5   9       29.05       18.02      1.93 o 
   5  -5  10        0.09        2.75      1.57 o 
   5  -5  11        0.03        0.54      1.45 o 
  -5   5 -12        4.74        3.76      1.19 o 
   5  -5  13        0.47        0.48      0.91 o 
   5  -4 -12        0.29        0.00      0.78 o 
   5  -4 -11        0.57        0.26      0.94 o 
   5  -4 -10        4.93        8.35      1.61 o 
   5  -4  -9        4.25        5.68      3.62 o 
   5  -4  -8        4.86        4.07      3.10 o 
  -5   4   7        0.98        0.59      1.75 o 
   5  -4  -6        2.64        0.95      1.98 o 
   5  -4  -5        1.69       -0.87      2.09 o 
   5  -4  -4        0.36        0.29      1.87 o 
  -5   4   3        6.79        7.35      2.61 o 
   5  -4  -2        2.72        3.64      1.91 o 
  -5   4   1       20.31       17.46      2.25 o 
  -5   4   0        8.89        9.34      2.11 o 
  -5   4  -1        0.16        1.74      2.28 o 
  -5   4  -2        8.59       11.61      2.24 o 
  -5   4  -3       21.83       20.64      2.50 o 
  -5   4  -4        2.56        3.35      2.14 o 
  -5   4  -5        6.80        8.86      2.45 o 
   5  -4   6        0.39        1.22      5.87 o 
   5  -4   7        1.82        1.81      2.36 o 
   5  -4   8        2.60        3.29      1.87 o 
   5  -4   9        1.04        2.02      2.23 o 
   5  -4  10        4.81        3.30      2.37 o 
   5  -4  11        4.44        4.88      2.16 o 
  -5   4 -12        5.30        6.97      2.41 o 
   5  -4  13        0.32        1.31      1.04 o 
  -5   4 -13        0.85        0.42      1.26 o 
  -5   4 -14        0.02        0.00      1.16 o 
  -5   3  12        1.08        0.68      0.92 o 
   5  -3 -11        0.41        0.75      1.21 o 
   5  -3 -10        4.26        3.20      1.11 o 
   5  -3  -9       14.95        9.32      1.96 o 
  -5   3   8        4.34        2.22      1.24 o 
   5  -3  -7        3.07        0.91      1.62 o 
  -5   3   6        9.83        5.49      1.44 o 
   5  -3  -5        2.42        0.16      1.26 o 
   5  -3  -4        1.68        0.23      1.58 o 
  -5   3   3        5.86        6.90      1.88 o 
   5  -3  -2       23.55       18.13      2.10 o 
  -5   3   1       14.13       11.33      1.81 o 
   5  -3   0        5.15        5.52      1.59 o 
   5  -3   1       11.14       12.21      1.86 o 
   5  -3   2        4.79        5.29      1.68 o 
  -5   3  -3       14.06       13.23      2.06 o 
  -5   3  -4       23.98       18.23      2.25 o 
  -5   3  -5        6.15        6.18      1.94 o 
  -5   3  -6        1.63        1.97      1.77 o 
   5  -3   7        2.29       -0.55      1.83 o 
   5  -3   8        9.16        5.67      2.03 o 
   5  -3   9        2.87        1.24      2.05 o 
   5  -3  10        4.59       -0.63      1.58 o 
  -5   3 -11       15.24        9.83      1.63 o 
  -5   3 -12        4.05        2.62      1.62 o 
  -5   3 -13        0.38        0.72      1.10 o 
  -5   3 -14        1.11        0.28      0.95 o 
  -5   2  12        0.21        0.96      0.88 o 
   5  -2 -11        1.33        0.61      0.97 o 
   5  -2 -10        0.11        0.58      1.09 o 
  -5   2   9        0.09        4.95      1.21 o 
  -5   2   8        6.00        2.54      1.24 o 
   5  -2  -8        7.85        5.28      1.63 o 
   5  -2  -7       10.23       12.87      1.98 o 
   5  -2  -7       34.13       36.51      1.94 o 
   5  -2  -6        0.04        1.18      1.34 o 
   5  -2  -6        8.01        9.77      1.44 o 
   5  -2  -5        4.38        7.22      3.70 o 
   5  -2  -4        8.28        9.26      2.57 o 
   5  -2  -3       21.04       26.18      2.57 o 
   5  -2  -2       12.57       14.91      2.27 o 
  -5   2   1       85.06       74.56      3.13 o 
  -5   2   0       57.80       70.81      5.87 o 
   5  -2   1      113.27      107.38     16.35 o 
  -5   2  -2       61.95       94.59      3.45 o 
  -5   2  -3       80.50       92.20      3.54 o 
  -5   2  -4       13.21       19.34      2.55 o 
  -5   2  -5       19.90       27.13      2.86 o 
  -5   2  -6        8.25        6.57      1.93 o 
  -5   2  -7        4.65        4.94      1.95 o 
  -5   2  -8        8.58        3.62      2.07 o 
   5  -2   8        8.62        1.84      2.18 o 
  -5   2  -9       25.73       14.68      2.76 o 
   5  -2   9       35.24       39.93      2.61 o 
   5  -2  10        2.00        2.07      1.66 o 
  -5   2 -11       20.57       12.10      1.55 o 
  -5   2 -12        0.54       -0.31      1.25 o 
   5  -2  13        1.13        0.15      1.10 o 
  -5   2 -14        2.75        0.99      0.94 o 
  -5   1  12        0.02        0.15      0.85 o 
   5  -1 -11        1.86        0.16      1.01 o 
   5  -1 -10       17.36       11.95      1.28 o 
   5  -1  -9        0.40        0.75      1.33 o 
   5  -1  -7       78.68       55.18      2.31 o 
  -5   1   6        5.90        7.64      1.48 o 
   5  -1  -5       11.78       18.08      2.52 o 
   5  -1  -4        0.15        1.14      1.82 o 
  -5   1   3       26.09       18.98      1.87 o 
   5  -1  -2        7.78       14.19      1.71 o 
  -5   1   0      560.93      588.24     37.22 o 
  -5   1  -3       80.77      180.11     38.13 o 
  -5   1  -4       30.24       57.76     10.13 o 
  -5   1  -5        3.88        9.43      1.84 o 
  -5   1  -6        0.24       -0.74      1.68 o 
  -5   1  -7       55.58       35.88      2.67 o 
   5  -1   8        0.10       -1.13      1.67 o 
   5  -1   9       15.25       31.98      2.93 o 
  -5   1 -10       10.35       13.26      1.50 o 
  -5   1 -11        8.46        7.81      1.43 o 
  -5   1 -12        9.89        7.71      1.68 o 
   5  -1  13        0.03        0.41      1.21 o 
  -5   1 -14        0.29       -0.11      0.96 o 
   5  -1  15        0.14       -0.09      0.92 o 
  -5   0  12        0.00       -0.18      1.09 o 
  -5   0  11        0.00        0.36      1.16 o 
   5   0 -10        0.92        2.25      1.12 o 
   5   0  -9        5.03        9.12      1.24 o 
   5   0  -8        5.72        5.11      1.21 o 
   5   0  -7        0.03       -3.61      2.35 o 
   5   0  -6       33.85       32.79      2.98 o 
   5   0  -5        0.62        3.55      2.02 o 
   5   0  -3        2.11        5.06      1.56 o 
   5   0  -2       22.14       24.74      1.94 o 
   5   0  -1        0.01       -0.19      1.12 o 
   5   0   0       38.19       48.05      2.94 o 
   5   0   1       11.44       16.75      1.99 o 
  -5   0  -3        8.36       10.45      1.53 o 
  -5   0  -4        9.52       13.43      3.01 o 
  -5   0  -5        7.30       12.60      1.74 o 
  -5   0  -6       36.35       62.56      4.18 o 
  -5   0  -7       11.17       19.48      4.25 o 
  -5   0  -8       13.52       23.59      2.10 o 
   5   0   9       20.19       26.71      2.49 o 
   5   0  10       10.22        7.86      1.78 o 
   5   0  11        0.11       -0.23      1.52 o 
  -5   0 -12        7.19        8.97      1.55 o 
  -5   0 -13        0.38       -0.01      1.24 o 
   5   0  14        0.03        1.20      1.18 o 
  -5  -1  12        0.05       -0.02      0.98 o 
  -5  -1  11        0.01       -1.59      1.10 o 
  -5  -1  10        1.56        6.69      1.30 o 
  -5  -1   9        1.31       -0.21      1.31 o 
  -5  -1   8       19.72       18.97      1.59 o 
  -5  -1   7        0.27       23.02      9.92 o 
   5   1  -6       23.60       22.75      2.60 o 
   5   1  -5       26.37       22.43      2.48 o 
   5   1  -4       15.66       11.31      2.20 o 
   5   1  -2        1.71        2.18      1.61 o 
   5   1  -1      115.12      117.00      3.47 o 
  -5  -1  -2      357.97      491.43     74.92 o 
  -5  -1  -3      174.82      196.71     43.16 o 
  -5  -1  -5       13.10       12.91      1.92 o 
  -5  -1  -6        6.03        3.22      1.47 o 
   5   1   8        5.17        4.53      1.67 o 
  -5  -1  -9       50.30       44.26      2.26 o 
  -5  -1 -10       25.67       13.64      1.85 o 
   5   1  11        8.12       11.20      1.68 o 
  -5  -1 -12        5.96        6.90      1.51 o 
  -5  -1 -13        8.50        4.22      1.87 o 
  -5  -1 -14        0.22        1.35      1.11 o 
  -5  -1 -15        0.13       -0.43      0.81 o 
  -5  -2  12        0.70        1.36      0.94 o 
  -5  -2  11        0.05        0.23      1.03 o 
  -5  -2  10        3.93        2.46      1.27 o 
  -5  -2   9        7.08        6.46      1.38 o 
  -5  -2   8       13.59       11.21      1.46 o 
   5   2  -7       35.36       20.86      2.65 o 
  -5  -2   7       44.53       44.24      2.32 o 
  -5  -2   6        0.12        0.27      1.48 o 
  -5  -2   6        4.66        7.72      1.78 o 
   5   2  -5       19.49       13.05      2.46 o 
  -5  -2   5       19.49       25.60      1.85 o 
   5   2  -4        1.07       -2.28      2.48 o 
   5   2  -3       11.06       17.73      2.73 o 
   5   2  -2       44.10       31.56      2.76 o 
   5   2  -1       24.91       39.89      2.93 o 
   5   2   0      111.58      131.82      3.82 o 
   5   2   1       52.69       81.21      3.23 o 
  -5  -2  -2       56.09       89.52      3.36 o 
  -5  -2  -3      108.58      136.22      3.92 o 
  -5  -2  -4       26.21       42.37      2.75 o 
  -5  -2  -5       46.97       40.70      2.91 o 
  -5  -2  -6       10.38       14.98      2.56 o 
  -5  -2  -7        1.00        0.73      2.40 o 
  -5  -2  -8       18.10       24.74      2.51 o 
   5   2   9        4.89        4.44      1.95 o 
  -5  -2  -9        5.00       11.79      2.18 o 
   5   2  10        9.87       10.94      1.76 o 
  -5  -2 -10       42.72       39.23      2.71 o 
  -5  -2 -11        0.40        4.13      6.12 o 
   5   2  12        0.90        1.70      1.39 o 
  -5  -2 -13        0.55        0.81      1.26 o 
  -5  -2 -14        0.00        0.42      1.09 o 
  -5  -2 -15        0.07       -0.54      0.88 o 
  -5  -3  12        1.56        0.03      1.51 o 
  -5  -3  11        1.27        0.40      1.92 o 
  -5  -3  10        0.52        1.35      1.22 o 
  -5  -3   9       18.34       10.32      1.40 o 
  -5  -3   8        7.16        5.34      1.37 o 
  -5  -3   7        2.22        2.64      1.29 o 
  -5  -3   6        5.25        4.88      1.25 o 
  -5  -3   5        6.00        2.21      1.33 o 
   5   3  -4        4.13        3.17      1.33 o 
   5   3  -3        1.65        2.08      1.69 o 
   5   3  -2       27.28       19.60      2.14 o 
   5   3  -1        7.23        9.32      1.81 o 
   5   3   0       12.90       16.26      1.98 o 
   5   3   1        2.85        4.02      1.61 o 
  -5  -3  -2        2.66        3.12      1.57 o 
  -5  -3  -3       13.11       14.43      2.02 o 
  -5  -3  -4        6.75        6.24      1.84 o 
  -5  -3  -5       27.14       19.53      2.23 o 
  -5  -3  -6        1.56       -0.50      1.62 o 
  -5  -3  -7        3.96        3.00      1.44 o 
   5   3   8        6.37        5.89      1.50 o 
   5   3   9        5.62        4.30      1.90 o 
  -5  -3 -10        2.27        2.41      1.55 o 
  -5  -3 -11        6.96       -0.68      1.80 o 
  -5  -3 -12       18.67       13.24      1.56 o 
  -5  -3 -13        0.54        2.23      1.75 o 
  -5  -3 -14        1.36       -0.34      1.52 o 
  -5  -3 -15        1.46        1.99      0.98 o 
  -5  -4  11        0.96        0.55      1.46 o 
  -5  -4  10        1.03        4.13      1.57 o 
  -5  -4   9        8.62        5.66      1.17 o 
  -5  -4   9        8.97       10.57      1.79 o 
  -5  -4   8        5.13        6.83      1.77 o 
  -5  -4   7        0.63        1.68      1.80 o 
  -5  -4   6        3.56        2.32      1.73 o 
  -5  -4   5        0.81        1.22      1.55 o 
  -5  -4   4        0.96        1.10      1.78 o 
  -5  -4   3        1.46        1.09      1.86 o 
   5   4  -2        3.42        5.07      1.85 o 
   5   4  -1       19.67       26.24      2.84 o 
   5   4   0        6.27        5.44      1.92 o 
   5   4   1        3.84        4.14      2.59 o 
   5   4   2        3.93        8.54      2.22 o 
  -5  -4  -3        6.73        4.15      2.03 o 
  -5  -4  -4       18.57       23.50      2.82 o 
  -5  -4  -5        3.20        6.44      2.37 o 
  -5  -4  -6        1.53       -2.60      2.03 o 
  -5  -4  -7        0.90        4.99      2.24 o 
  -5  -4  -8        0.76        5.67      8.36 o 
  -5  -4  -9        3.38        9.34      2.35 o 
  -5  -4 -10        0.01        0.13      1.72 o 
  -5  -4 -11        1.58       -1.57      1.75 o 
  -5  -4 -12        8.38       12.65      1.90 o 
  -5  -4 -13        1.03        3.25      1.68 o 
  -5  -4 -14        0.32        0.71      1.14 o 
  -5  -5  11        0.00        1.17      0.86 o 
  -5  -5  10        5.04        4.31      0.96 o 
  -5  -5   9        1.63       -0.36      1.28 o 
  -5  -5   8        0.83        0.59      1.22 o 
  -5  -5   7        7.78        5.37      1.35 o 
  -5  -5   6       13.41       13.77      2.51 o 
  -5  -5   5        1.53        1.57      1.41 o 
  -5  -5   4        1.84        0.63      1.08 o 
  -5  -5   4        2.43        0.96      1.74 o 
  -5  -5   3        0.00        0.48      1.05 o 
  -5  -5   3        0.00        0.00      1.60 o 
  -5  -5   2        0.05        0.71      1.31 o 
  -5  -5   1        0.01       -1.01      1.05 o 
  -5  -5   1        1.63       -0.10      2.69 o 
  -5  -5   0        9.91        8.12      1.17 o 
  -5  -5  -1       15.74       19.92      2.36 o 
  -5  -5  -2       22.91       36.97      4.50 o 
  -5  -5  -3       12.15       16.32      2.31 o 
   5   5   3       21.35       28.58      2.57 o 
  -5  -5  -4        1.75        3.08      1.49 o 
  -5  -5  -5        1.16        1.46      0.99 o 
  -5  -5  -5        1.20       -5.43      2.72 o 
  -5  -5  -6        0.00       -1.20      2.61 o 
  -5  -5  -7        0.64        0.70      1.73 o 
  -5  -5  -8        3.04        8.11      1.63 o 
  -5  -5  -9       10.42       12.21      1.88 o 
  -5  -5 -10       11.89       11.65      2.01 o 
  -5  -5 -11        0.09       -2.61      3.18 o 
  -5  -5 -12        0.44       -1.11      1.31 o 
  -5  -5 -13        2.89        4.07      1.28 o 
  -5  -5 -14        0.44       -0.26      1.04 o 
  -5  -6  10        0.07        0.95      0.78 o 
  -5  -6   9        0.00       -0.07      1.00 o 
  -5  -6   8        0.19        0.73      1.30 o 
  -5  -6   7        0.15        0.16      1.20 o 
  -5  -6   6        0.61        1.83      2.16 o 
  -5  -6   5        5.66        8.45      1.39 o 
  -5  -6   4        0.03       -0.17      1.15 o 
  -5  -6   3        0.86        0.08      1.13 o 
  -5  -6   2        0.83        1.19      1.09 o 
  -5  -6   1        5.24        3.85      1.15 o 
  -5  -6   0        5.39        7.00      1.27 o 
  -5  -6  -1       17.87       30.97      1.58 o 
  -5  -6  -2       36.09       57.64      1.86 o 
  -5  -6  -3        7.37       14.47      1.68 o 
  -5  -6  -4        3.87        7.56      1.24 o 
  -5  -6  -5        0.54        1.27      1.18 o 
  -5  -6  -6        0.01       -0.91      1.84 o 
  -5  -6  -7        0.00        0.13      1.59 o 
  -5  -6  -8        2.67        7.90      1.75 o 
  -5  -6  -9        9.97       15.92      1.91 o 
  -5  -6 -10        0.11       -0.21      1.61 o 
  -5  -6 -11        0.01       -0.12      1.27 o 
  -5  -6 -12        0.70       -0.53      1.22 o 
  -5  -6 -13        0.80        0.21      1.07 o 
  -5  -7   9        0.29       -0.11      0.89 o 
  -5  -7   7        0.00        0.19      1.10 o 
  -5  -7   6        0.01        3.32      1.30 o 
  -5  -7   5        0.06        4.40      1.27 o 
  -5  -7   4        0.11        1.76      1.15 o 
  -5  -7   3        0.00       -0.93      1.13 o 
  -5  -7   2        0.73        4.44      1.25 o 
  -5  -7   0        2.00        2.61      1.22 o 
  -5  -7  -4       10.93        9.15      1.29 o 
  -5  -7  -4       12.79       20.05      1.97 o 
  -5  -7  -5       18.66        8.59      1.28 o 
  -5  -7  -5       18.66       30.68      2.25 o 
  -5  -7  -6        0.57        0.29      1.18 o 
  -5  -7  -7        0.01        2.43      4.16 o 
  -5  -7  -8        8.47       10.74      1.91 o 
  -5  -7  -9        0.96        1.10      1.46 o 
  -5  -7 -10        4.14        0.89      3.34 o 
  -5  -7 -11        4.61        3.73      1.27 o 
  -5  -7 -12       10.04        4.62      1.14 o 
  -5  -8   8        0.50       -0.31      0.90 o 
  -5  -8   7        1.11       -0.03      1.00 o 
  -5  -8   6        0.01       -0.03      1.08 o 
  -5  -8   5        0.04        0.20      1.16 o 
  -5  -8   4        0.40        3.46      1.20 o 
  -5  -8   3        0.66        1.23      1.16 o 
  -5  -8   2        0.00       -0.13      1.19 o 
  -5  -8   1        0.03       -0.85      1.33 o 
  -5  -8   1        0.04       -3.57      1.78 o 
  -5  -8   0        0.73        3.48      1.28 o 
  -5  -8   0        9.13       12.57      1.70 o 
  -5  -8  -1        2.17        1.09      1.44 o 
  -5  -8  -1        6.03        4.91      1.63 o 
  -5  -8  -2        0.85        2.09      1.27 o 
  -5  -8  -2        1.65        4.55      1.53 o 
  -5  -8  -3        4.16        2.17      1.21 o 
  -5  -8  -3        6.17        6.96      1.70 o 
  -5  -8  -4        9.04        4.16      1.20 o 
  -5  -8  -4        9.72        7.07      4.86 o 
  -5  -8  -5        0.01        0.18      1.09 o 
  -5  -8  -5        0.04        0.53      1.35 o 
  -5  -8  -6        0.18        0.25      1.06 o 
  -5  -8  -6        0.18        2.73      3.81 o 
  -5  -8  -7        6.17       10.28      9.37 o 
  -5  -8  -8       11.00       13.78      4.89 o 
  -5  -8  -9        0.23        0.09      2.60 o 
  -5  -8 -10        0.05        0.26      1.18 o 
  -5  -8 -11        0.61       -0.22      1.00 o 
  -5  -9   6        5.13        6.44      1.19 o 
  -5  -9   5        5.23        3.61      1.16 o 
  -5  -9   4        0.79        0.24      1.46 o 
  -5  -9   3        1.69        0.61      1.88 o 
  -5  -9   2        1.93        2.23      1.25 o 
  -5  -9   1        9.68       10.08      1.40 o 
  -5  -9   0        0.98        3.41      1.32 o 
  -5  -9  -1        8.26       12.43      1.49 o 
  -5  -9  -2       40.71       57.99      3.92 o 
  -5  -9  -3        7.86       11.74      1.45 o 
  -5  -9  -4        1.05        3.20      1.26 o 
  -5  -9  -5       10.25        8.69      1.51 o 
  -5  -9  -6        2.07        3.31      1.20 o 
  -5  -9  -7        1.60        2.06      1.21 o 
  -5  -9  -8        0.73        0.79      1.15 o 
  -5  -9  -9        5.20        6.14      1.12 o 
  -5  -9 -10        5.50        6.13      1.05 o 
  -5 -10   4        6.32        5.67      1.07 o 
  -5 -10   3        0.51        1.47      1.04 o 
  -5 -10   2        0.06        0.51      1.08 o 
  -5 -10   1       12.13       30.34     29.97 o 
  -5 -10   0        6.45       21.32     20.33 o 
  -5 -10  -1        7.37       15.15     17.25 o 
  -5 -10  -2        6.18        5.25      1.48 o 
  -5 -10  -3        7.90        6.75      1.49 o 
  -5 -10  -4        6.32       12.64      1.44 o 
  -5 -10  -5       12.50       13.34      1.37 o 
  -5 -10  -6        0.06       -1.02      1.32 o 
  -5 -10  -7        0.55        1.36      1.35 o 
  -5 -10  -8        6.54        7.48      1.13 o 
  -5 -11  -1        0.05        1.40      0.95 o 
  -5 -11  -2        0.00        0.04      0.92 o 
   6 -10  -4       18.33       17.70      1.24 o 
   6 -10  -3        0.95        0.33      1.06 o 
   6 -10  -2        1.31        0.65      1.13 o 
   6 -10  -1       11.22       10.79      1.29 o 
   6 -10   0       51.57       53.10      1.62 o 
   6 -10   1        1.50        4.53      1.13 o 
   6 -10   2       18.41       15.59      1.30 o 
   6 -10   3       21.95       24.33      1.36 o 
   6 -10   4        3.08        4.52      1.10 o 
   6 -10   5        3.48        4.81      1.01 o 
   6  -9  -6       15.39       15.08      1.03 o 
   6  -9  -5       26.33       22.63      1.36 o 
   6  -9  -4        9.14        7.81      1.21 o 
   6  -9  -3        0.85        0.71      1.08 o 
   6  -9  -2        0.70        2.25      1.29 o 
   6  -9  -1       10.11       12.33      1.37 o 
   6  -9   0        2.61        6.77      1.35 o 
   6  -9   1        0.22        0.90      1.28 o 
   6  -9   2       99.94       97.24     10.07 o 
   6  -9   3       91.58       78.03      2.11 o 
   6  -9   4        0.19        0.09      1.15 o 
   6  -9   5        0.11        0.43      1.15 o 
   6  -9   6        5.71        4.85      1.15 o 
   6  -9   7        3.34        1.51      0.97 o 
   6  -9   8        4.88        3.14      0.88 o 
  -6   8   8       14.91       13.26      1.01 o 
   6  -8  -7        7.31        5.56      1.06 o 
   6  -8  -6       13.28       13.92      1.26 o 
   6  -8  -5        8.30       10.11      1.26 o 
   6  -8  -4        0.03        0.81      1.13 o 
   6  -8  -3       21.45       17.20      1.40 o 
   6  -8  -2        0.52       -0.18      1.20 o 
   6  -8  -1        3.96        5.09      1.30 o 
   6  -8   0       25.64       31.29      1.73 o 
   6  -8   1        0.03        2.59      2.18 o 
   6  -8   2       59.13       57.85      6.97 o 
   6  -8   3        1.68        0.24      1.25 o 
   6  -8   4        0.51        2.09      1.29 o 
   6  -8   5        0.04        1.09      1.22 o 
   6  -8   6        1.47        2.02      1.16 o 
   6  -8   7        0.08        0.82      1.07 o 
   6  -8   8       10.99        9.98      1.14 o 
   6  -8   9        0.14        0.98      0.84 o 
  -6   7   9       15.91       15.40      1.27 o 
  -6   7   8       24.23       28.42      1.60 o 
  -6   7   7      143.14      163.56      2.83 o 
  -6   7   6       72.93       87.72      2.33 o 
  -6   7   5        4.67        2.84      1.51 o 
  -6   7   4       27.33       29.70      1.72 o 
  -6   7   3        7.55        5.25      1.47 o 
  -6   7   2       81.94      103.72      2.42 o 
  -6   7   1      107.31      147.23     11.15 o 
   6  -7   0      497.06      578.24      5.29 o 
   6  -7   1      476.55      596.25      5.52 o 
   6  -7   2      517.76      613.38      5.67 o 
   6  -7   3      108.99      137.59     15.10 o 
   6  -7   4       76.10       78.38      2.64 o 
   6  -7   5        8.02        3.79      1.89 o 
   6  -7   6       25.64       23.44      2.04 o 
   6  -7   7        4.92        2.02      1.63 o 
   6  -7   8       78.45       89.77      2.40 o 
   6  -7   9      152.24      169.48      6.58 o 
   6  -7  10       25.54       32.93      1.59 o 
   6  -7  11       14.83       19.80      2.80 o 
  -6   6  10        1.82        2.35      0.88 o 
  -6   6   9      111.95      131.50      2.31 o 
  -6   6   8       20.61       20.33      1.50 o 
  -6   6   7       50.13       45.23      1.75 o 
  -6   6   6      116.61      128.68      2.72 o 
  -6   6   5       34.67       34.69      1.69 o 
  -6   6   4       52.80       50.46      1.86 o 
  -6   6   3       32.40       33.57      1.61 o 
  -6   6   2      271.69      255.81      3.37 o 
  -6   6   1      161.40      152.09     29.56 o 
  -6   6   0      516.65      497.63      5.48 o 
  -6   6  -1      241.53      304.95     27.58 o 
   6  -6   2      525.46      567.31     26.11 o 
   6  -6   3      158.14      172.22      3.26 o 
   6  -6   4      254.86      288.62      4.04 o 
   6  -6   5       30.17       38.89      2.12 o 
   6  -6   6       49.76       61.51      2.36 o 
   6  -6   7       34.07       44.43      2.13 o 
   6  -6   8      120.19      167.31      4.14 o 
   6  -6   9       50.94       64.11      4.75 o 
   6  -6  10       21.06       23.27      1.73 o 
   6  -6  11      105.64      127.41      2.43 o 
  -6   6 -12        1.69        2.27      0.99 o 
  -6   5  10       22.94       17.09      1.14 o 
  -6   5   9        0.15        1.34      1.05 o 
  -6   5   8        0.11        1.44      1.09 o 
  -6   5   7      127.76      129.85      2.65 o 
  -6   5   6      104.52       97.62      2.40 o 
  -6   5   5       76.19       71.64      2.46 o 
  -6   5   4       42.06       33.86      2.08 o 
  -6   5   3       49.16       47.84      2.74 o 
  -6   5   2        1.84       -0.86      2.11 o 
  -6   5   1      160.77      159.98      5.15 o 
  -6   5  -5      759.26       43.30      4.17 o 
   6  -5   6       35.24       30.76      6.76 o 
   6  -5   7       55.70       53.09      7.43 o 
   6  -5   8      130.97      138.44     12.03 o 
   6  -5   9      116.01      113.26      7.21 o 
   6  -5  10        5.29        5.22      1.48 o 
   6  -5  11       28.75       33.85      1.79 o 
  -6   5 -12       12.88       14.13      1.55 o 
   6  -5  13        4.71        4.19      0.87 o 
  -6   4  11        0.04       -0.21      0.74 o 
   6  -4 -10       15.09       17.64      1.19 o 
   6  -4  -9       13.93       16.24      1.31 o 
   6  -4  -8       25.38       28.11      1.63 o 
  -6   4   7      160.32      164.32      4.54 o 
  -6   4   6        1.70        2.10      1.23 o 
   6  -4  -5        4.25        3.65      1.19 o 
  -6   4   4        0.03        0.07      1.21 o 
  -6   4   3       33.91       32.99      1.72 o 
  -6   4   2       48.75       46.13      2.11 o 
  -6   4   1        0.37        1.10      1.02 o 
  -6   4   1       33.48       31.74      3.11 o 
  -6   4   0       98.16      108.01      2.16 o 
  -6   4   0      106.05      115.41      4.49 o 
  -6   4  -1       58.88       59.54      3.28 o 
  -6   4  -2        8.49       11.40      2.22 o 
  -6   4  -3       35.66       33.39      2.84 o 
  -6   4  -4       75.66       89.74      4.03 o 
   6  -4   5       18.25       21.12      3.09 o 
   6  -4   6       12.20       12.75      1.89 o 
   6  -4   7       27.21       22.66      1.89 o 
   6  -4   8       49.75       42.28      1.96 o 
   6  -4   9        7.69       11.34      1.56 o 
   6  -4  10      170.43      166.96      3.30 o 
   6  -4  11       86.06       85.48      2.50 o 
  -6   4 -12        0.83       -0.46      1.07 o 
   6  -4  13        7.61        6.49      1.00 o 
   6  -3 -11       20.48       24.26      1.61 o 
   6  -3 -10       13.13       15.26      1.74 o 
   6  -3  -9       62.75       52.22      2.04 o 
   6  -3  -8      145.00      146.53      5.86 o 
   6  -3  -7      463.55      464.64      4.34 o 
   6  -3  -6       68.99       67.30      2.35 o 
   6  -3  -5        5.46        1.86      1.42 o 
  -6   3   4        0.48        0.39      1.25 o 
   6  -3  -3       21.06       18.68      1.59 o 
  -6   3   2       78.84       78.64      2.66 o 
  -6   3   1      142.33      150.32     14.32 o 
   6  -3   0      814.82      817.39     16.72 o 
   6  -3   1        5.00        6.48      7.02 o 
   6  -3   2      132.24      136.59      4.11 o 
  -6   3  -3      234.68      238.44      5.20 o 
  -6   3  -4        8.16        4.51      1.79 o 
  -6   3  -5       63.89       61.82      3.50 o 
   6  -3   6        6.13        0.63      4.39 o 
   6  -3   7      100.29       85.59      7.81 o 
   6  -3   8       79.75       69.38      5.37 o 
   6  -3   9      138.05      138.34      3.11 o 
   6  -3  10       75.73       82.76      2.65 o 
  -6   3 -11        4.82        6.39      2.00 o 
  -6   3 -12        8.38        5.60      1.25 o 
  -6   3 -13       33.35       30.93      1.43 o 
  -6   3 -14        1.25        1.21      0.80 o 
   6  -2 -11       60.41       59.87      1.41 o 
   6  -2 -10       43.74       42.44      1.45 o 
  -6   2   9      138.31      139.72      2.43 o 
  -6   2   8        7.19        3.45      1.19 o 
  -6   2   7      280.68      265.36      5.88 o 
  -6   2   6      178.33      165.01      2.78 o 
   6  -2  -5       26.01       28.69      1.87 o 
  -6   2   4        6.11        6.73      1.48 o 
   6  -2  -3       36.98       35.75      1.83 o 
  -6   2   2      116.87       94.05      3.49 o 
  -6   2   1      108.96       87.07      3.68 o 
   6  -2   0      361.52      314.30      5.78 o 
  -6   2   0      383.18      403.09      6.23 o 
   6  -2   2      151.24      146.06      4.38 o 
  -6   2  -3       23.32       34.96      2.53 o 
   6  -2   3      359.08      333.18      5.93 o 
  -6   2  -4        2.24        2.97      1.68 o 
  -6   2  -5       54.23       55.41      3.21 o 
   6  -2   6      227.64      228.29      4.11 o 
   6  -2   7       43.22       38.50      1.90 o 
   6  -2   8        9.37        3.43      2.25 o 
   6  -2   9        1.39        5.90      1.69 o 
   6  -2  10       67.10       68.56      2.49 o 
  -6   2 -11        8.90        6.94      1.47 o 
  -6   2 -12       22.53       25.71      1.59 o 
  -6   2 -13        2.75        3.73      1.25 o 
   6  -2  14       18.95       24.15      1.43 o 
  -6   1  11        2.65        1.45      0.86 o 
  -6   1  10        0.34        0.16      1.48 o 
  -6   1   9       41.27       40.57      1.85 o 
  -6   1   9       96.15      115.57      2.65 o 
  -6   1   8        2.96        4.05      1.18 o 
  -6   1   8       27.30       35.27      2.07 o 
  -6   1   7      624.24      639.07      5.27 o 
  -6   1   6      234.60      225.20      3.38 o 
  -6   1   5       30.91       38.44      2.39 o 
  -6   1   4       59.60       60.11      2.48 o 
   6  -1  -3      144.62      151.29     11.90 o 
   6  -1  -2      139.09      142.86      4.16 o 
   6  -1  -1      908.94      858.79      9.52 o 
   6  -1   1       23.96       23.26      8.38 o 
   6  -1   2       24.23       26.29      4.44 o 
  -6   1  -4      869.90     1043.69     10.01 o 
  -6   1  -5      144.09      175.05      4.76 o 
  -6   1  -6      136.84      167.26      4.96 o 
   6  -1   7       64.17       66.85      3.59 o 
   6  -1   8       29.10       32.89      3.97 o 
   6  -1   9      238.49      219.03     24.71 o 
   6  -1  10      585.69      565.37      5.93 o 
   6  -1  11       28.96       29.01      2.53 o 
   6  -1  12       59.09       55.53      2.24 o 
   6  -1  13       12.19       10.98      1.56 o 
   6  -1  14        7.63       10.80      1.27 o 
  -6   0  11        4.51        4.59      0.99 o 
  -6   0  10        2.29        1.91      1.10 o 
  -6   0   9       14.41       14.96      1.41 o 
  -6   0   8       53.66       73.68      2.11 o 
  -6   0   7       94.49      117.40      2.48 o 
   6   0  -6        1.07        4.53      1.37 o 
  -6   0   5      150.96      139.83      3.12 o 
  -6   0   4       50.82       53.70      3.77 o 
   6   0  -3       28.83       23.98      2.45 o 
   6   0  -2       32.56       22.07      2.34 o 
   6   0  -1      440.33      407.52      6.67 o 
   6   0   0        5.79        9.23      1.93 o 
   6   0   1     1624.49     1485.28     11.75 o 
   6   0   2     1625.49     1501.05     11.63 o 
  -6   0  -3        5.80        8.53      1.61 o 
  -6   0  -4      440.79      522.19      9.74 o 
  -6   0  -5       32.28       30.54      2.25 o 
  -6   0  -6       28.86       34.04      2.50 o 
   6   0   7       51.22       58.21      1.93 o 
   6   0   8      151.47      153.74      3.52 o 
   6   0   9        1.04       -0.24      1.61 o 
  -6   0 -10       94.45       95.37      9.39 o 
   6   0  11       53.75       60.54      2.32 o 
  -6   0 -12       14.33       12.79      1.56 o 
  -6   0 -13        2.22        1.90      1.30 o 
   6   0  14        4.51        6.99      1.09 o 
  -6  -1  11        5.61        9.18      1.03 o 
  -6  -1  10       13.21       12.59      1.25 o 
  -6  -1   9       98.23      109.61      2.75 o 
  -6  -1   8       20.74       31.30      2.16 o 
  -6  -1   7      637.97      757.82      5.93 o 
  -6  -1   6      233.30      272.16      3.68 o 
  -6  -1   5        5.24        6.27      1.12 o 
   6   1  -5       34.42       32.71      3.66 o 
  -6  -1   4       72.19       68.52      4.51 o 
   6   1  -3      134.48      118.24      4.31 o 
   6   1  -2      140.03      134.38      4.39 o 
   6   1  -1      814.93      739.25      9.04 o 
   6   1   0      868.16      825.91      9.14 o 
   6   1   1       17.26       20.83      2.48 o 
   6   1   2       16.90       24.69      2.36 o 
  -6  -1  -3      874.84      996.58      9.58 o 
  -6  -1  -4      856.85      909.31      9.28 o 
  -6  -1  -5      136.27      154.51      4.33 o 
  -6  -1  -6      142.36      152.32      4.42 o 
  -6  -1  -7       67.13       71.06      3.14 o 
   6   1   8       36.29       46.29      2.53 o 
   6   1   9      231.43      235.65     12.11 o 
  -6  -1 -10      642.31      635.53      5.91 o 
   6   1  10      680.80      680.63      6.20 o 
   6   1  11       19.80       26.24      2.47 o 
   6   1  12       38.13       46.16      2.05 o 
  -6  -1 -13        0.02        1.26      2.37 o 
  -6  -1 -14        3.72        4.17      2.53 o 
  -6  -2  11       18.04       24.00      1.17 o 
  -6  -2  10        1.96        4.71      1.08 o 
  -6  -2   9       22.13       26.18      1.52 o 
  -6  -2   8        7.05        6.15      1.34 o 
  -6  -2   7       61.62       74.12      2.19 o 
  -6  -2   6        1.25        3.52      1.28 o 
  -6  -2   5        9.07        7.06      1.46 o 
  -6  -2   4       39.78       43.03      2.01 o 
  -6  -2   3      215.21      224.73      7.17 o 
   6   2  -2       58.69       47.67      2.78 o 
   6   2  -1        1.54        1.80      1.64 o 
   6   2   0       23.25       31.64      2.54 o 
   6   2   1      156.04      120.74      4.22 o 
  -6  -2  -2        7.91       15.33      2.06 o 
   6   2   2      146.00      135.30      4.29 o 
  -6  -2  -3      345.77      334.40      5.95 o 
  -6  -2  -4      103.41       84.85      3.44 o 
  -6  -2  -5      109.80      102.76      3.89 o 
  -6  -2  -6       39.05       36.58      1.85 o 
  -6  -2  -7        7.78        6.42      1.74 o 
   6   2   8       32.08       33.97      2.18 o 
   6   2   9      162.45      177.59      4.43 o 
  -6  -2 -10      281.18      275.80      9.49 o 
  -6  -2 -11        6.53       -0.45      3.42 o 
   6   2  12      146.49      158.50      2.94 o 
  -6  -2 -13       41.59       48.42      3.24 o 
  -6  -2 -14       54.77       69.80      1.82 o 
  -6  -3  11        1.26        1.97      0.83 o 
  -6  -3  10       32.18       30.12      1.39 o 
  -6  -3   9        8.01        7.57      1.22 o 
  -6  -3   8        5.27        4.28      1.22 o 
  -6  -3   7       67.75       80.52      4.42 o 
  -6  -3   6      135.15      137.76      7.17 o 
  -6  -3   5       76.24       72.41      2.41 o 
  -6  -3   4       88.77       90.79      2.67 o 
  -6  -3   3        4.54        4.82      1.37 o 
  -6  -3   2       59.31       56.84      2.34 o 
   6   3  -1       10.14        3.68      1.92 o 
   6   3   0      221.85      218.61      5.15 o 
   6   3   1      130.82      128.05      4.11 o 
  -6  -3  -2        3.03        4.81      3.35 o 
  -6  -3  -3      778.69      735.49      9.11 o 
  -6  -3  -4      150.27      149.88      4.59 o 
  -6  -3  -5       74.71       82.23      2.56 o 
  -6  -3  -6       21.05       18.03      1.87 o 
  -6  -3  -7        0.17        0.97      2.60 o 
  -6  -3  -8        4.84        5.59      3.73 o 
   6   3   9       64.96       78.26      4.43 o 
  -6  -3 -10      450.50      483.05     30.71 o 
  -6  -3 -11      153.85      152.43     15.97 o 
  -6  -3 -12       58.92       57.99      2.45 o 
  -6  -3 -13       13.80       15.77      1.46 o 
  -6  -3 -14       23.51       25.90      1.39 o 
  -6  -4  10        7.12        8.21      1.06 o 
  -6  -4   9        1.16        0.09      1.09 o 
  -6  -4   8       77.01       86.57      2.14 o 
  -6  -4   7      156.23      163.70      7.19 o 
  -6  -4   6        8.30       11.76      1.45 o 
  -6  -4   5       50.41       40.05      1.94 o 
  -6  -4   4       25.33       21.62      1.55 o 
  -6  -4   3        9.03        9.03      1.60 o 
  -6  -4   2       18.19       19.24      2.22 o 
   6   4  -1       69.98       68.26      2.39 o 
   6   4   0       37.29       32.94      1.96 o 
   6   4   1        8.16        8.89      1.22 o 
  -6  -4  -2       58.24       48.54      2.10 o 
  -6  -4  -3      103.72       98.41      4.20 o 
  -6  -4  -4        1.46        6.44      6.22 o 
  -6  -4  -5       46.97       46.74      3.12 o 
  -6  -4  -6       34.28       30.24      2.22 o 
  -6  -4  -7        0.01        0.67      1.87 o 
  -6  -4  -8        5.82        9.39      1.72 o 
   6   4   9        1.23        6.47      1.71 o 
  -6  -4 -10      170.98      187.05     16.76 o 
  -6  -4 -11       20.51       21.73      2.17 o 
  -6  -4 -12       15.02       17.98      1.60 o 
  -6  -4 -13       17.49       21.79      1.49 o 
  -6  -4 -14        0.03       -0.21      1.03 o 
  -6  -5   9       10.97       12.11      1.91 o 
  -6  -5   8       24.45       32.01      1.51 o 
  -6  -5   7        4.48        2.16      1.23 o 
  -6  -5   6      111.80      105.50      8.17 o 
  -6  -5   5      131.86      125.30      2.73 o 
  -6  -5   5      220.37      228.29      3.70 o 
  -6  -5   4       48.12       45.72      1.89 o 
  -6  -5   4       71.60       71.16      2.52 o 
  -6  -5   3       30.22       26.07      1.62 o 
  -6  -5   3       38.44       35.97      2.14 o 
  -6  -5   2       51.80       37.27      2.17 o 
  -6  -5   1        3.18        1.22      3.07 o 
  -6  -5   0      169.05      143.73      2.72 o 
  -6  -5   0      169.05      155.19      2.86 o 
  -6  -5  -1      659.88      611.70      5.07 o 
  -6  -5  -1      659.88      718.81      5.35 o 
  -6  -5  -2        7.12       11.51      2.94 o 
  -6  -5  -2       13.73       12.32      1.65 o 
  -6  -5  -3      107.67      228.14     37.62 o 
  -6  -5  -3      720.52      715.79     47.68 o 
  -6  -5  -4      157.03      166.70      4.02 o 
  -6  -5  -5        3.06        1.31      2.54 o 
  -6  -5  -6       54.66       40.48      6.37 o 
  -6  -5  -7       36.92       31.28      2.28 o 
  -6  -5  -8       69.97       71.42      2.81 o 
  -6  -5  -9      217.76      232.74      3.97 o 
  -6  -5 -10      241.14      237.22      4.11 o 
  -6  -5 -12        0.03        0.60      1.27 o 
  -6  -5 -13       21.63       19.45      1.39 o 
  -6  -6   9        2.07        1.85      1.06 o 
  -6  -6   8       99.48      114.66      2.14 o 
  -6  -6   7       16.65       20.13      1.51 o 
  -6  -6   6       54.41       52.07      4.46 o 
  -6  -6   5      117.33      114.22      2.63 o 
  -6  -6   4       30.84       32.57      1.79 o 
  -6  -6   3       49.15       45.97      1.94 o 
  -6  -6   2       28.70       29.06      1.74 o 
  -6  -6   1      234.25      230.44      4.28 o 
  -6  -6   0      130.80      119.35      2.55 o 
  -6  -6  -1      498.04      455.28      4.65 o 
  -6  -6  -2      232.43      235.17      3.45 o 
  -6  -6  -3      490.42      442.34     10.03 o 
  -6  -6  -4      133.15      129.68      2.73 o 
  -6  -6  -5      249.55      233.42      4.38 o 
  -6  -6  -6       30.87       26.45      1.81 o 
  -6  -6  -7       52.28       54.58      2.30 o 
  -6  -6  -8       31.45       45.64      2.19 o 
  -6  -6  -9      114.04      136.81      3.03 o 
  -6  -6 -10       53.93       51.28      2.36 o 
  -6  -6 -11       15.95       21.02     12.30 o 
  -6  -6 -12      105.55      158.19      2.68 o 
  -6  -6 -13        2.22        2.22      1.15 o 
  -6  -7   8       10.97       17.72      1.34 o 
  -6  -7   7       21.78       30.31      1.69 o 
  -6  -7   6      139.90      154.88      2.81 o 
  -6  -7   5       67.93       79.03      2.36 o 
  -6  -7   4        2.59       -2.78      1.39 o 
  -6  -7   4        3.18        2.50      1.52 o 
  -6  -7   3       24.03       24.81      1.91 o 
  -6  -7   2        4.93        4.91      1.70 o 
  -6  -7   1       65.87       86.80      2.50 o 
  -6  -7   0      103.87      126.58     15.78 o 
  -6  -7  -1      465.18      559.58      4.94 o 
  -6  -7  -2      415.07      569.13      9.34 o 
  -6  -7  -3      446.26      559.69     21.09 o 
  -6  -7  -4      102.96      127.11      2.73 o 
  -6  -7  -5       70.90       88.07      9.69 o 
  -6  -7  -6        4.61        2.64      1.45 o 
  -6  -7  -7       25.80       32.44      6.97 o 
  -6  -7  -8        3.04        8.70     13.89 o 
  -6  -7  -9       63.22       99.34      2.61 o 
  -6  -7 -10      131.68      177.53     18.37 o 
  -6  -7 -11       20.91       29.75      8.76 o 
  -6  -7 -12       10.77       14.58      1.18 o 
  -6  -7 -12       11.67       14.09      1.41 o 
  -6  -8   6        0.07       -0.46      0.98 o 
  -6  -8   5       10.30        8.28      1.19 o 
  -6  -8   4        0.00       -0.82      1.69 o 
  -6  -8   3        1.23       -1.19      3.26 o 
  -6  -8   3        1.27       -0.41      1.61 o 
  -6  -8   2        0.12        1.40      1.15 o 
  -6  -8   2       18.45       14.21      1.61 o 
  -6  -8   1        0.55        1.70      2.03 o 
  -6  -8   1        0.72       -1.48      1.71 o 
  -6  -8   0        2.21        1.69      1.26 o 
  -6  -8   0        6.51        3.63      1.79 o 
  -6  -8  -1       58.00       54.34      7.94 o 
  -6  -8  -1       75.97       78.94      2.43 o 
  -6  -8  -2        0.03        1.64      1.26 o 
  -6  -8  -2        0.05       -0.22      1.74 o 
  -6  -8  -3       19.35       22.26      1.55 o 
  -6  -8  -3       73.22       80.06      7.59 o 
  -6  -8  -4        4.63        0.34      3.96 o 
  -6  -8  -4        6.68        5.04      7.40 o 
  -6  -8  -5        0.70       -0.24      2.99 o 
  -6  -8  -6       19.74       12.88     10.03 o 
  -6  -8  -6       19.85       15.91      1.74 o 
  -6  -8  -7        0.05        4.33      8.58 o 
  -6  -8  -8       10.52       11.67      4.65 o 
  -6  -8  -9       11.91       13.93      1.48 o 
  -6  -8 -10        4.47        6.18      1.16 o 
  -6  -8 -11       11.93       11.17      1.09 o 
  -6  -9   5        4.52        3.69      0.87 o 
  -6  -9   4        2.07        2.06      0.97 o 
  -6  -9   3        4.84        4.20      1.04 o 
  -6  -9   2        0.13        0.53      1.10 o 
  -6  -9   1        0.03       -0.17      2.99 o 
  -6  -9   1        0.28        1.44      1.50 o 
  -6  -9   0       75.36       66.69      2.03 o 
  -6  -9   0       84.65       92.63      2.30 o 
  -6  -9  -1       92.58       79.56      2.54 o 
  -6  -9  -1       94.10       98.04      2.61 o 
  -6  -9  -2        0.17       -1.19      2.67 o 
  -6  -9  -3        1.63       -0.44      1.55 o 
  -6  -9  -4       10.01       11.14      5.01 o 
  -6  -9  -4       79.99       77.77      2.56 o 
  -6  -9  -5        0.27        0.32      1.62 o 
  -6  -9  -6        0.56        2.88      4.65 o 
  -6  -9  -7        8.37       10.44      6.04 o 
  -6  -9  -8       25.59       20.04      1.32 o 
  -6  -9  -9       13.60       13.82      1.13 o 
  -6 -10   2        2.71        3.86      0.80 o 
  -6 -10  -1       19.00       29.78      1.46 o 
  -6 -10  -3       43.47       60.23      1.71 o 
  -6 -10  -6        3.12        3.89      1.28 o 
  -6 -10  -7       17.43       16.77      1.07 o 
   7 -10   0        2.98        7.32      1.29 o 
   7 -10   1        4.78        9.96      1.15 o 
   7 -10   2        3.14        3.18      1.06 o 
   7  -9  -4        0.60        2.01      1.10 o 
   7  -9  -3        2.77        2.07      1.21 o 
   7  -9  -2        7.45        8.22      1.36 o 
   7  -9  -1        3.73        3.30      1.16 o 
   7  -9   0        4.98        4.67      2.17 o 
   7  -9   1        0.17        0.96      1.43 o 
   7  -9   2        4.63        5.43      1.32 o 
   7  -9   3        3.86        3.99      1.45 o 
   7  -9   4        7.49        9.19      1.45 o 
   7  -9   5        2.78        4.18      1.36 o 
   7  -9   6        0.60        1.53      1.02 o 
   7  -8  -6        0.25        1.09      0.88 o 
   7  -8  -5        3.77        2.87      1.00 o 
   7  -8  -4        3.88        3.67      1.04 o 
   7  -8  -3        0.62        0.33      1.44 o 
   7  -8  -2        0.10        2.00      1.24 o 
   7  -8  -1        0.55        1.55      1.18 o 
   7  -8   0        0.12        0.65      1.23 o 
   7  -8   1        0.50       -0.15      1.24 o 
   7  -8   2        1.99        0.05      1.23 o 
   7  -8   3        3.74        1.31      1.28 o 
   7  -8   4        3.53        2.50      1.25 o 
   7  -8   5        0.29       -0.14      1.16 o 
   7  -8   6        0.24        2.24      1.14 o 
   7  -8   7        0.58        3.84      1.08 o 
   7  -8   8        2.48        2.20      0.93 o 
   7  -7  -7        0.67        1.06      1.67 o 
   7  -7  -6        0.00       -0.09      1.10 o 
  -7   7   5        0.53       -0.56      0.95 o 
  -7   7   4        0.11        0.44      1.01 o 
  -7   7   3        0.02       -0.86      0.97 o 
  -7   7   2        0.15        0.61      0.95 o 
   7  -7  -1        0.05        0.66      1.13 o 
   7  -7   0        0.01        1.73      1.34 o 
   7  -7   1        0.99        2.76      1.43 o 
   7  -7   2        2.99        2.75      1.48 o 
   7  -7   3        5.79        4.84      1.89 o 
   7  -7   4        1.04        1.55      1.39 o 
   7  -7   5        0.02       -0.63      1.32 o 
   7  -7   6        0.44       -0.93      1.24 o 
   7  -7   7        0.02        0.39      1.18 o 
   7  -7   8        0.17        0.18      1.07 o 
   7  -7   9        0.54        1.09      0.90 o 
  -7   6   8        0.48        1.50      0.93 o 
  -7   6   7        2.58        2.87      1.03 o 
  -7   6   6        0.03        0.27      1.04 o 
  -7   6   5        0.45       -0.72      1.06 o 
  -7   6   4        0.15        1.00      1.09 o 
  -7   6   3        0.67        1.37      1.13 o 
  -7   6   2        5.58        3.18      1.15 o 
   7  -6  -1        2.53        2.73      1.22 o 
   7  -6   0        0.02        8.57      3.17 o 
  -7   6  -1        6.49       16.85      2.75 o 
   7  -6   2       15.13        6.93      1.62 o 
   7  -6   3        7.45        5.72      1.57 o 
   7  -6   4        0.17        2.88      1.47 o 
   7  -6   5        0.06        3.27      1.46 o 
   7  -6   6        0.26        0.50      1.36 o 
   7  -6   7        0.28        0.25      1.34 o 
   7  -6   8        1.83        1.88      1.23 o 
   7  -6   9        2.88        2.78      1.20 o 
   7  -6  10        2.01        2.69      1.26 o 
  -7   6 -11        0.02       -0.36      0.84 o 
  -7   5   9        4.18        2.00      0.88 o 
  -7   5   8        1.00        3.16      1.07 o 
  -7   5   7        0.00       -0.16      1.05 o 
  -7   5   6        5.38        5.25      1.19 o 
  -7   5   5        0.67        0.60      1.13 o 
  -7   5   4        1.27        0.39      1.15 o 
  -7   5   3        0.09        0.23      1.18 o 
  -7   5   2        3.31        5.53      1.23 o 
  -7   5   0        4.73        4.46      1.22 o 
  -7   5  -1       22.47       27.73      1.51 o 
  -7   5  -3        2.48        1.19      1.06 o 
   7  -5   5        0.00        3.76      1.39 o 
   7  -5   6        0.78        2.60      1.39 o 
   7  -5   7        0.08       -0.47      2.04 o 
   7  -5   8        0.68        1.19      1.44 o 
   7  -5   9        0.36        2.07      1.33 o 
   7  -5  10        1.03        3.22      1.40 o 
  -7   5 -11        2.95        2.74      1.06 o 
  -7   5 -12        0.68        1.26      0.87 o 
  -7   4  10        0.07        1.55      0.76 o 
  -7   4   9        5.78        6.47      1.42 o 
  -7   4   8        5.32        4.12      1.55 o 
  -7   4   7       15.92       12.90      1.77 o 
  -7   4   6        8.74        8.45      1.65 o 
  -7   4   5        0.50       -2.56      1.90 o 
  -7   4   4        1.45       -0.03      1.76 o 
  -7   4   3        2.69        1.13      2.10 o 
  -7   4   2        7.37       11.69      2.10 o 
  -7   4   1       48.47       65.38      2.72 o 
  -7   4   0       89.13      100.11      3.03 o 
  -7   4  -1        8.90       16.46      3.70 o 
  -7   4  -2        8.34       13.85      1.96 o 
  -7   4  -3       90.11      103.62      6.86 o 
  -7   4  -4       49.83       70.81      4.59 o 
  -7   4  -5        7.52       12.15      1.84 o 
   7  -4   6        2.67        4.23      1.84 o 
   7  -4   7        1.37        2.25      1.72 o 
   7  -4   8        0.47        1.00      3.39 o 
   7  -4   9        8.17        3.15      1.94 o 
   7  -4  10       15.84       12.07      2.24 o 
  -7   4 -11        5.45        5.68      1.75 o 
  -7   4 -12        6.22        6.33      1.40 o 
  -7   3  10        4.77        3.20      0.88 o 
  -7   3   9        4.08        1.60      0.98 o 
  -7   3   8        1.30        1.45      1.04 o 
  -7   3   7       11.80       10.55      2.09 o 
  -7   3   6        9.16        4.31      1.24 o 
  -7   3   5        2.50        0.88      1.24 o 
  -7   3   4       11.39        8.53      1.26 o 
   7  -3  -3        6.45        4.71      1.70 o 
  -7   3   2       10.22       11.81      1.48 o 
  -7   3   1        0.61        1.81      1.50 o 
  -7   3   0       47.69       53.62      2.81 o 
   7  -3   1        3.27        3.18      1.55 o 
   7  -3   2        3.26        3.21      1.66 o 
  -7   3  -3       51.00       63.30      5.22 o 
  -7   3  -4        0.62        1.40      1.41 o 
   7  -3   5       10.93        7.56      1.56 o 
   7  -3   6        6.93        5.05      1.90 o 
  -7   3  -7       11.32        7.41      3.50 o 
   7  -3   8        2.68        0.51      1.53 o 
   7  -3   9        9.83        4.49      1.76 o 
   7  -3  10       11.70        9.19      1.76 o 
   7  -3  11        1.38        1.68      1.43 o 
   7  -3  12        3.91        1.14      1.28 o 
   7  -3  13        5.05        4.00      1.19 o 
  -7   2   9        1.65        1.31      0.89 o 
  -7   2   8        5.52        4.03      1.14 o 
  -7   2   7        4.16        9.35      1.24 o 
  -7   2   7       37.18       36.46      2.03 o 
  -7   2   6        7.96        9.89      1.77 o 
  -7   2   5        1.93        4.38      1.64 o 
  -7   2   4        8.62        4.14      2.01 o 
   7  -2  -3        2.52        1.94      1.79 o 
  -7   2   2        0.37        1.64      1.69 o 
  -7   2   1       39.00       41.05      2.22 o 
  -7   2   0       76.31       88.69      2.74 o 
  -7   2  -1       33.80       56.04      3.92 o 
   7  -2   2       35.92       60.11      7.02 o 
  -7   2  -3       80.90       89.14      2.81 o 
   7  -2   4       38.18       36.14      2.50 o 
   7  -2   5        0.40       -0.10      1.89 o 
   7  -2   6        2.47       -1.54      1.98 o 
   7  -2   7        8.06        4.92      3.34 o 
   7  -2   8        1.89       -4.77      2.39 o 
   7  -2   9        8.54        2.29      1.70 o 
   7  -2  10       39.41       32.73      2.60 o 
   7  -2  11        8.90        7.32      1.66 o 
   7  -2  12        0.26        0.66      1.43 o 
   7  -2  13       11.57        6.21      1.35 o 
  -7   1  10        0.33        0.21      0.79 o 
  -7   1   9        0.83       -0.55      0.98 o 
  -7   1   8        0.34        0.34      1.05 o 
  -7   1   7        1.37       -0.37      1.11 o 
  -7   1   6        0.68        4.55      1.27 o 
  -7   1   5        2.75        2.31      1.16 o 
   7  -1  -4        3.07        2.60      1.35 o 
   7  -1  -3        0.00        0.60      1.23 o 
  -7   1   2        0.52        6.87      1.64 o 
   7  -1  -1        5.53        3.97      1.27 o 
  -7   1   0        4.27        3.76      1.09 o 
   7  -1   0       12.92        7.95      2.85 o 
  -7   1  -2        3.27        6.49      1.11 o 
   7  -1   2        3.65       12.09      2.85 o 
  -7   1  -3        9.31        3.82      1.27 o 
  -7   1  -4       11.44        3.13      3.38 o 
  -7   1  -5        6.31        5.40      2.25 o 
   7  -1   6       13.46       20.92      3.87 o 
   7  -1   7        1.20        2.17      1.96 o 
   7  -1   8        1.61        0.26      1.73 o 
   7  -1   9        7.98        1.49      1.83 o 
   7  -1  10        6.39        1.02      1.59 o 
   7  -1  11        0.89        1.20      1.52 o 
   7  -1  12        1.60        1.47      1.43 o 
   7  -1  13        0.02       -1.78      1.31 o 
   7  -1  14        0.07        0.19      0.99 o 
  -7   0  10        0.02        0.22      0.91 o 
  -7   0   9        7.65       10.10      1.19 o 
  -7   0   8       14.02       15.79      1.43 o 
  -7   0   6        7.73        9.46      1.25 o 
  -7   0   5        6.33        8.26      1.23 o 
   7   0  -4        0.00       -0.48      1.58 o 
   7   0  -3        1.80        1.51      1.32 o 
  -7   0   2        0.33        0.68      1.18 o 
  -7   0   1        3.36        2.55      1.22 o 
  -7   0   0        0.05        0.22      1.14 o 
   7   0   1        1.84        1.09      1.90 o 
   7   0   2        0.29        1.07      1.79 o 
  -7   0  -3        0.09       -1.02      2.70 o 
  -7   0  -4        2.95        3.01      1.05 o 
  -7   0  -5        0.28        0.72      1.03 o 
  -7   0  -6        0.39        0.47      1.05 o 
   7   0   7        0.73        8.43      3.00 o 
   7   0   8        0.61        1.06      1.62 o 
   7   0   9       18.14       17.05      2.05 o 
   7   0  10        0.01       -1.33      1.72 o 
   7   0  11        0.57        2.42      1.50 o 
  -7   0 -12       18.47       27.80      4.37 o 
  -7   0 -13        1.27        0.08      1.11 o 
   7   0  14        0.05        0.46      1.02 o 
  -7  -1  10        0.42       -0.02      1.05 o 
  -7  -1   9        0.59        0.40      0.94 o 
  -7  -1   8        0.62        0.52      1.00 o 
  -7  -1   5        0.49        0.75      1.21 o 
  -7  -1   4        5.75        6.29      1.58 o 
  -7  -1   3        1.21        0.29      1.20 o 
  -7  -1   2       17.76       13.08      1.41 o 
   7   1  -1        2.35        2.24      1.20 o 
  -7  -1   0        8.18        5.39      1.18 o 
   7   1   0       12.68       14.08      3.11 o 
   7   1   1        5.44        5.75      1.97 o 
  -7  -1  -2        0.00        3.39      1.02 o 
   7   1   2        0.01        6.55      2.66 o 
  -7  -1  -3        4.47        6.18      1.08 o 
   7   1   3        9.52       14.98      2.83 o 
  -7  -1  -4        4.85        9.36      3.01 o 
  -7  -1  -5        3.87        5.50      1.22 o 
  -7  -1  -5        6.05       16.86      3.10 o 
   7   1   8        4.88       10.45      1.80 o 
   7   1   9        1.71        5.10      1.81 o 
  -7  -1 -10        2.37       -1.37      2.51 o 
   7   1  11        0.70       -2.33      1.55 o 
   7   1  12        1.63        2.86      1.46 o 
  -7  -1 -13        0.37        0.85      1.53 o 
  -7  -1 -14        0.42        0.45      0.92 o 
  -7  -2  10        3.52        2.70      0.86 o 
  -7  -2   9       11.87        7.66      1.05 o 
  -7  -2   8        7.64        7.08      1.10 o 
  -7  -2   7        5.76        5.94      1.70 o 
  -7  -2   6       40.84       22.10      1.46 o 
  -7  -2   6       40.84       58.53      2.31 o 
  -7  -2   5        0.14       -0.75      1.66 o 
  -7  -2   4        6.67        5.11      1.75 o 
  -7  -2   3        0.12       -0.02      2.02 o 
  -7  -2   2        2.63        3.97      3.86 o 
  -7  -2   1       11.42       15.46      2.03 o 
   7   2   0       31.87       44.86      1.85 o 
   7   2   1       85.40      129.58     10.71 o 
  -7  -2  -2        1.11        2.72      1.59 o 
  -7  -2  -3       79.31      133.52      9.52 o 
  -7  -2  -4       33.50       40.91      2.11 o 
  -7  -2  -5       11.13       12.68      1.80 o 
  -7  -2  -6        2.45        1.86      1.95 o 
  -7  -2  -7        0.12        3.26      2.44 o 
   7   2   8        7.17       20.62      3.39 o 
   7   2   9        0.13        8.72      2.66 o 
  -7  -2 -10       39.52       48.96      2.81 o 
   7   2  11        2.35       -0.73      1.60 o 
   7   2  12        4.42        7.05      1.41 o 
  -7  -2 -13        0.52        3.66      1.89 o 
  -7  -2 -14        0.11        0.04      0.90 o 
  -7  -3  10        3.57        2.71      0.92 o 
  -7  -3   9        1.33        1.33      0.96 o 
  -7  -3   8        3.09        4.61      1.13 o 
  -7  -3   7        2.90        3.29      2.53 o 
  -7  -3   6       10.89        6.55      1.32 o 
  -7  -3   5        8.10        2.54      2.05 o 
  -7  -3   4        4.24        1.26      1.21 o 
  -7  -3   3       13.57       11.26      1.42 o 
   7   3  -2        1.54        1.31      2.94 o 
  -7  -3   1       10.72        7.55      1.52 o 
  -7  -3   0       25.28       28.79      1.97 o 
   7   3   1       24.28       21.28      1.56 o 
  -7  -3  -2        6.66        8.61      1.27 o 
  -7  -3  -3       22.66       23.25      1.82 o 
  -7  -3  -4       23.98       30.17      2.65 o 
  -7  -3  -5       10.36        8.44      1.52 o 
  -7  -3  -6        1.43       -0.99      3.00 o 
  -7  -3  -7       13.17       13.79      1.73 o 
  -7  -3  -8        4.56       10.17      1.80 o 
   7   3   9        7.64        8.64      2.80 o 
  -7  -3 -10       10.63        8.99      3.19 o 
   7   3  11        3.06        0.27      1.44 o 
   7   3  12        3.26        4.59      1.35 o 
  -7  -3 -13        1.25        0.05      1.81 o 
  -7  -4   9        7.14        6.49      1.32 o 
  -7  -4   8        0.73        0.79      0.89 o 
  -7  -4   8        0.85        0.68      1.41 o 
  -7  -4   7       20.32       15.58      1.66 o 
  -7  -4   6        8.49        5.81      1.62 o 
  -7  -4   5        0.18        0.67      1.82 o 
  -7  -4   4        0.55        0.12      1.71 o 
  -7  -4   3        3.16        1.84      1.73 o 
  -7  -4   2        5.73        9.06      1.79 o 
   7   4  -1        7.05       10.36      4.66 o 
   7   4   0       95.61       89.89     15.85 o 
   7   4   1       30.07       31.72      2.21 o 
  -7  -4  -2        5.48        3.39      1.89 o 
  -7  -4  -3       31.07       40.87      3.17 o 
  -7  -4  -4       93.62       88.42      4.34 o 
  -7  -4  -5        7.33        9.50      1.98 o 
  -7  -4  -6        5.33       -0.07      2.23 o 
  -7  -4  -7        3.39        2.03      2.06 o 
   7   4   9        0.33       13.83      7.31 o 
  -7  -4 -10        9.14        9.47      4.63 o 
   7   4  11       20.08       13.24      1.92 o 
  -7  -4 -12        0.80        0.55      1.53 o 
  -7  -4 -13        3.66        4.30      1.44 o 
  -7  -5   8        0.15        1.60      0.81 o 
  -7  -5   7        1.88        2.56      1.07 o 
  -7  -5   6        0.01       -0.55      1.14 o 
  -7  -5   5        0.02        1.98      1.20 o 
  -7  -5   4        0.16       -0.32      1.21 o 
  -7  -5   3        0.07        1.47      1.22 o 
  -7  -5   2        1.35        1.42      1.31 o 
  -7  -5   1        9.29        9.32      1.34 o 
  -7  -5   0       11.83        7.22      1.42 o 
  -7  -5  -1        0.07        5.20      1.33 o 
  -7  -5  -1       24.29       28.38      1.93 o 
  -7  -5  -3       32.44       32.39      2.35 o 
  -7  -5  -4       12.30       19.37      2.12 o 
  -7  -5  -5       11.56       18.05      2.41 o 
  -7  -5  -6        0.79        1.74      4.76 o 
  -7  -5  -7        2.97        1.28      1.71 o 
   7   5   9        3.33        9.48      3.55 o 
  -7  -5 -10        3.78        6.19      1.85 o 
  -7  -5 -11        1.95       -3.09      1.78 o 
  -7  -5 -12        1.27        0.92      1.17 o 
  -7  -5 -13        0.74        1.85      1.04 o 
  -7  -6   7        0.55        1.34      0.95 o 
  -7  -6   6        1.44        1.74      1.12 o 
  -7  -6   5        2.82       -1.52      1.20 o 
  -7  -6   4        0.28       -0.05      1.23 o 
  -7  -6   3        1.51        0.82      1.23 o 
  -7  -6   2        0.41        0.49      1.22 o 
  -7  -6   1        0.57        3.78      1.35 o 
  -7  -6   0        1.61        2.95      1.30 o 
  -7  -6  -1        8.73        7.23      2.67 o 
  -7  -6  -2       13.02       17.65      7.56 o 
  -7  -6  -5        7.94        0.13      4.47 o 
  -7  -6  -6        1.69       -1.06      2.55 o 
  -7  -6  -7        0.23        1.73      1.59 o 
  -7  -6  -8        0.52        3.27      8.88 o 
  -7  -6  -9        0.93        4.62      6.04 o 
  -7  -6 -10        2.00        2.51      1.30 o 
  -7  -6 -11        1.07        2.54      1.62 o 
  -7  -6 -12        0.45        0.57      0.99 o 
  -7  -7   6        2.03        1.77      0.92 o 
  -7  -7   5        0.52        0.44      1.01 o 
  -7  -7   4        0.04        0.99      1.18 o 
  -7  -7   3        0.01       -0.20      1.16 o 
  -7  -7   2        0.16       -0.47      1.85 o 
  -7  -7   1        0.22        0.64      1.24 o 
  -7  -7   0        2.01        2.54      1.19 o 
  -7  -7   0        2.17        4.24      1.92 o 
  -7  -7  -1        6.24        6.89      1.28 o 
  -7  -7  -1        6.58       16.37      2.01 o 
  -7  -7  -2        2.08        8.07      2.00 o 
  -7  -7  -3        2.06       11.49      2.06 o 
  -7  -7  -4        6.17       16.02      4.04 o 
  -7  -7  -5        2.04        2.35      7.03 o 
  -7  -7  -6        0.65        0.44      1.14 o 
  -7  -7  -6        0.86       -4.47      2.23 o 
  -7  -7  -8        0.46        4.73      8.73 o 
  -7  -7  -9        0.28        2.44      4.95 o 
  -7  -7 -10        0.02        1.10      1.07 o 
  -7  -7 -11        1.21        2.85      0.97 o 
  -7  -8   5        1.91        0.62      0.89 o 
  -7  -8   4        1.11        2.36      0.98 o 
  -7  -8   3        0.00        0.16      1.45 o 
  -7  -8   3        4.04        5.69      1.48 o 
  -7  -8   2        0.00        1.84      1.10 o 
  -7  -8   2        0.58        1.78      1.57 o 
  -7  -8   1        0.69        0.70      1.08 o 
  -7  -8   1        0.81        1.19      1.46 o 
  -7  -8   0        2.39        3.60      1.09 o 
  -7  -8   0        3.52        9.06      1.57 o 
  -7  -8  -1        2.75        3.76      1.35 o 
  -7  -8  -2        1.94        2.72      1.30 o 
  -7  -8  -4        2.57        3.61      1.22 o 
  -7  -8  -5        3.44        4.39      1.90 o 
  -7  -8  -6        0.77        3.51      5.07 o 
  -7  -8  -7        0.63       10.02     14.17 o 
  -7  -8  -8        4.35       10.92      8.74 o 
  -7  -8  -9        3.01        4.87      1.35 o 
  -7  -8 -10        2.40        1.49      1.14 o 
  -7  -9   3        2.31        2.07      0.93 o 
  -7  -9   2        0.94        2.11      1.11 o 
  -7  -9   1        6.29        9.24      4.18 o 
  -7  -9   0        4.28        6.73      7.15 o 
  -7  -9  -1        2.93        1.10      1.53 o 
  -7  -9  -2        1.93       -3.67      1.96 o 
  -7  -9  -3        2.04       -3.74      1.87 o 
  -7  -9  -4        2.97        2.76      4.20 o 
  -7  -9  -5        4.11        5.55      3.82 o 
  -7  -9  -6        6.45       21.52      3.44 o 
  -7  -9  -7        0.98        2.50      4.25 o 
  -7  -9  -8        2.33        0.34      0.94 o 
   8  -9  -1       33.81       33.11      1.32 o 
   8  -9   0      133.60      136.71      2.06 o 
   8  -9   1       55.14       59.31      2.12 o 
   8  -9   2       13.57       27.11      1.19 o 
   8  -9   3        4.11       11.15      1.08 o 
   8  -8  -4        0.06        0.99      0.78 o 
   8  -8  -3       34.39       30.39      1.17 o 
   8  -8  -2       14.22       10.01      1.25 o 
   8  -8  -1       34.69       31.90      1.53 o 
   8  -8   0       11.51       11.57      1.27 o 
   8  -8   1        4.13        7.00      1.19 o 
   8  -8   2       14.14       13.10      1.72 o 
   8  -8   3        0.35        0.73      1.11 o 
   8  -8   4       34.34       38.91      1.55 o 
   8  -8   5        8.20        8.88      1.18 o 
   8  -8   6       20.39       19.59      1.20 o 
   8  -8   7        8.49       10.10      0.97 o 
  -8   7   4       52.89       45.08      1.68 o 
  -8   7   3       25.84       30.81      1.59 o 
  -8   7   2        2.94        0.93      1.18 o 
  -8   7   1      105.62      121.02      2.30 o 
   8  -7   0       31.82       42.71      5.12 o 
   8  -7   1       36.36       40.14      2.09 o 
   8  -7   2       39.01       46.97      2.20 o 
   8  -7   3       34.20       43.01      2.01 o 
   8  -7   4      110.03      123.16      2.82 o 
   8  -7   5        3.01        0.37      1.70 o 
   8  -7   6       26.66       27.76      1.93 o 
   8  -7   7       38.09       39.53      1.87 o 
   8  -7   8       16.31       21.95      1.56 o 
   8  -6  -7       17.84       17.47      1.82 o 
  -8   6   6       44.15       40.59      1.42 o 
  -8   6   5        2.57        2.23      1.02 o 
  -8   6   4       40.42       36.48      1.54 o 
  -8   6   3        9.61        8.73      1.24 o 
  -8   6   2       14.20       12.85      1.29 o 
   8  -6  -1       13.40       11.90      2.91 o 
   8  -6   0      166.03      181.36     36.97 o 
   8  -6   1       45.60       45.93      7.44 o 
   8  -6   2       47.50       47.96      6.89 o 
   8  -6   3      169.84      200.48      3.41 o 
   8  -6   4       13.32       12.27      1.74 o 
   8  -6   5       13.23       12.89      1.71 o 
   8  -6   6        9.20       10.97      1.68 o 
   8  -6   7       37.54       43.99      1.89 o 
   8  -6   8        2.74        2.08      1.30 o 
   8  -6   9       46.72       59.53      1.66 o 
  -8   6 -10       16.67       24.50      1.01 o 
  -8   5   8       22.81       23.31      1.08 o 
  -8   5   7       70.23       68.46      1.67 o 
  -8   5   6        0.40        0.43      1.04 o 
  -8   5   5       29.51       29.70      1.89 o 
  -8   5   4       23.13       18.76      1.85 o 
  -8   5   3       26.90       26.18      1.94 o 
  -8   5   2        1.42        2.35      1.64 o 
   8  -5  -1       18.36       19.66      1.52 o 
  -8   5   1       32.08       32.10      2.07 o 
   8  -5   0       60.13       69.63      2.17 o 
  -8   5   0      219.32      229.84      3.48 o 
   8  -5   1        6.38       12.48      1.54 o 
  -8   5  -1       29.23       28.14      1.97 o 
  -8   5  -2       30.53       29.64      1.88 o 
  -8   5  -3      227.25      242.30      3.33 o 
   8  -5   4       14.78       16.32      1.61 o 
   8  -5   5        0.56        1.64      1.40 o 
   8  -5   6        3.21        5.00      1.42 o 
   8  -5   7       22.02       18.10      1.53 o 
   8  -5   8       27.78       26.42      2.87 o 
   8  -5   9        1.79       -0.52      1.18 o 
   8  -5  10       92.42       99.26      2.03 o 
   8  -5  11        0.04        0.67      1.02 o 
  -8   4   8        0.69        1.07      0.88 o 
  -8   4   7        0.00       -0.49      0.96 o 
  -8   4   6        1.65        1.31      1.09 o 
  -8   4   5       18.53       15.61      1.35 o 
  -8   4   4       19.51       15.06      1.41 o 
  -8   4   3       94.77       74.52      2.14 o 
  -8   4   2       15.90       13.02      1.35 o 
  -8   4   1       53.81       50.63      1.86 o 
  -8   4   0       12.56       10.81      1.35 o 
  -8   4  -1        4.29        5.60      1.25 o 
  -8   4  -2        2.56        3.43      1.18 o 
  -8   4  -3       25.29       25.55      1.54 o 
  -8   4  -4       42.47       44.68      1.73 o 
  -8   4  -5        5.95        4.16      1.14 o 
   8  -4   6       44.78       46.10      3.78 o 
   8  -4   7        1.46        4.22      1.50 o 
   8  -4   8        7.62        7.12      1.49 o 
   8  -4   9        3.42        3.15      1.30 o 
   8  -4  10        3.76        1.77      1.37 o 
   8  -4  11        5.07        4.23      1.26 o 
   8  -4  12        5.19        5.83      1.09 o 
  -8   3   9        0.92        0.86      0.67 o 
  -8   3   8       19.86       19.45      1.14 o 
  -8   3   7       25.97       21.61      1.29 o 
  -8   3   6        6.19        6.51      1.89 o 
  -8   3   5       63.72       53.29      1.86 o 
  -8   3   4       21.96       19.14      2.54 o 
  -8   3   3       10.01        6.57      1.27 o 
  -8   3   2       84.40       65.76      3.19 o 
  -8   3   1      251.32      200.35      3.17 o 
  -8   3   0       30.45       27.72      1.60 o 
  -8   3  -1      105.83      101.02      2.40 o 
  -8   3  -2      257.97      208.84      3.19 o 
  -8   3  -3      472.39      419.01      4.25 o 
  -8   3  -4      132.78      129.31      2.54 o 
   8  -3   5       21.94       18.82      3.67 o 
  -8   3  -6        0.14        0.46      1.08 o 
   8  -3   7       11.80       10.21      3.07 o 
   8  -3   8        0.18       -0.77      1.52 o 
   8  -3   9       10.21        9.60      1.53 o 
   8  -3  10       32.82       28.23      1.85 o 
   8  -3  11        7.53        4.67      1.44 o 
   8  -3  12       36.63       36.87      1.61 o 
  -8   2   9        2.18        3.07      0.74 o 
  -8   2   8       23.87       24.63      1.44 o 
  -8   2   7       39.81       44.90      1.60 o 
  -8   2   6       65.55       60.96      1.89 o 
  -8   2   5        6.56        5.79      1.45 o 
  -8   2   4       20.77       19.90      1.50 o 
  -8   2   3        0.19        0.02      1.19 o 
  -8   2   2        6.05        5.23      1.58 o 
  -8   2   1        3.89        5.07      1.25 o 
  -8   2   1        3.89        7.65      1.73 o 
  -8   2   0      213.83      211.17      3.19 o 
   8  -2   0      223.08      260.01      6.78 o 
  -8   2  -1        8.81       13.46      1.42 o 
  -8   2  -2       69.43        0.21      1.15 o 
   8  -2   2        0.22       -4.87      4.01 o 
  -8   2  -3       74.64       91.19      2.24 o 
   8  -2   3       82.81       99.97      4.76 o 
   8  -2   8      218.01       13.26      1.93 o 
   8  -2   9        1.35        1.06      1.52 o 
   8  -2  10        4.91        2.92      1.59 o 
   8  -2  11        2.30        3.12      1.41 o 
   8  -2  12       10.98       14.84      1.52 o 
   8  -2  13        6.43        7.11      1.12 o 
  -8   1   9        0.54        0.04      0.82 o 
  -8   1   8        0.97        6.91      1.06 o 
  -8   1   7        1.16        2.06      0.97 o 
  -8   1   7       31.88       37.62      1.96 o 
  -8   1   6      296.85      288.09      5.49 o 
  -8   1   5       96.63       92.87      2.54 o 
  -8   1   4      167.82      167.52      9.65 o 
  -8   1   3       14.89       12.41      1.70 o 
  -8   1   2       15.94       11.50      3.43 o 
  -8   1   1      170.33      151.47      5.20 o 
  -8   1   0      151.39      144.71      2.86 o 
   8  -1   1      604.07      661.00      5.36 o 
   8  -1   2      101.99      119.78     20.67 o 
  -8   1  -3      567.33      584.54     49.92 o 
  -8   1  -4      159.23      148.80     19.37 o 
  -8   1  -5      160.01      146.12     20.32 o 
   8  -1   6       16.14       18.71      7.64 o 
   8  -1   7       13.91       14.52      2.45 o 
   8  -1   8      178.17      176.36      3.73 o 
   8  -1   9      103.70       95.90      3.13 o 
   8  -1  10      296.96      296.09      4.32 o 
   8  -1  11       34.15       45.73      2.49 o 
   8  -1  12       75.42       86.43      2.67 o 
   8  -1  13        0.47       -0.96      1.13 o 
  -8   0   9        9.23        9.36      0.97 o 
  -8   0   8        9.81       12.58      1.22 o 
  -8   0   7       13.47       12.27      1.28 o 
  -8   0   6       67.61       68.04      1.87 o 
  -8   0   5        5.88        4.16      1.12 o 
  -8   0   4       32.63       30.26      1.58 o 
  -8   0   3      135.50      117.52      4.51 o 
  -8   0   2        0.07        0.11      1.12 o 
   8   0  -1      174.45      169.42      5.03 o 
   8   0   0      106.12      105.42      2.36 o 
  -8   0  -1       96.49       95.15      2.59 o 
  -8   0  -2      314.59      331.32      5.74 o 
  -8   0  -3       96.25      101.80      3.00 o 
  -8   0  -4      106.12      116.44      9.74 o 
  -8   0  -5      174.38      181.67      9.71 o 
  -8   0  -6        0.07        0.13      1.18 o 
   8   0   7      136.14      132.10      3.55 o 
   8   0   8       32.75       33.80      2.21 o 
   8   0   9        5.88        0.58      3.58 o 
   8   0  10       68.09       65.47      2.41 o 
   8   0  11       13.48       18.50      1.69 o 
  -8   0 -12        9.72       19.61      3.73 o 
   8   0  13        9.21       11.50      1.31 o 
  -8  -1   9        0.91       -0.95      1.26 o 
  -8  -1   8       74.49       77.35      2.11 o 
  -8  -1   7       33.71       37.82      1.92 o 
  -8  -1   6      283.63      262.76      3.66 o 
  -8  -1   5      100.19       86.60      2.44 o 
  -8  -1   4      168.22      165.29      3.11 o 
  -8  -1   2       17.35       13.30      2.69 o 
  -8  -1   1      175.27      140.85     11.13 o 
  -8  -1   0      142.25      143.05      2.78 o 
   8   1   1      572.32      552.42      5.50 o 
  -8  -1  -2      106.03      138.30      3.22 o 
  -8  -1  -3      610.46      686.83     15.75 o 
  -8  -1  -4      134.82      162.38     12.78 o 
  -8  -1  -5      186.16      168.38     13.20 o 
  -8  -1  -6       17.15       17.60      7.86 o 
   8   1   8      158.65      210.88     38.99 o 
   8   1   9       93.53      104.50     24.32 o 
  -8  -1 -10      160.62      177.28      3.48 o 
   8   1  10      285.50      303.08      4.49 o 
   8   1  11       31.34       39.92      2.36 o 
   8   1  12       69.25       86.77      2.57 o 
  -8  -1 -13        0.25        0.08      1.00 o 
  -8  -2   9        3.94        3.65      0.88 o 
  -8  -2   8       11.35       11.46      1.16 o 
  -8  -2   7        1.10        2.88      1.12 o 
  -8  -2   6        2.38        4.18      1.23 o 
  -8  -2   5        1.36        1.82      1.24 o 
  -8  -2   4       17.83       18.68      1.49 o 
  -8  -2   3       35.66       28.53      1.63 o 
  -8  -2   2        4.70        1.82      1.24 o 
  -8  -2   1        0.74        0.43      1.36 o 
   8   2   1      324.06       97.89      3.33 o 
  -8  -2  -2        0.27       -1.59      1.36 o 
   8   2   2        0.52       -5.14      3.49 o 
  -8  -2  -3        7.63       14.52      1.38 o 
  -8  -2  -3       97.57      104.95      9.97 o 
  -8  -2  -4      237.02      213.47      3.22 o 
  -8  -2  -4      243.54      269.54      3.95 o 
  -8  -2  -5        7.47        2.89      1.20 o 
  -8  -2  -6        4.70        3.68      1.43 o 
  -8  -2  -7        0.23        7.05      1.67 o 
   8   2   8       26.06       38.60      9.99 o 
   8   2   9        5.83        8.88      2.75 o 
  -8  -2 -10       66.83       68.34      4.48 o 
  -8  -2 -11       46.63       38.59      9.13 o 
   8   2  12       26.65       29.68      1.57 o 
  -8  -2 -13        2.75        1.80      2.17 o 
  -8  -3   8       30.50       28.39      1.27 o 
  -8  -3   7        5.71        4.16      1.11 o 
  -8  -3   6       35.68       25.74      1.47 o 
  -8  -3   5       10.54        7.73      1.24 o 
  -8  -3   4        0.49       -0.41      1.17 o 
  -8  -3   3       12.32       11.22      1.42 o 
  -8  -3   2        0.31       -0.41      1.81 o 
  -8  -3   1       19.82       18.79      1.49 o 
  -8  -3   0      126.28      132.38      2.51 o 
  -8  -3   0      151.54      172.75      3.46 o 
  -8  -3  -1      476.50      437.45     12.28 o 
  -8  -3  -2      224.80      222.15      3.33 o 
  -8  -3  -3       99.56      119.22      4.35 o 
  -8  -3  -4       27.19       26.07      1.76 o 
  -8  -3  -5      242.94      218.86      3.59 o 
  -8  -3  -6       75.80       69.52      2.49 o 
  -8  -3  -7        7.64       10.63      1.72 o 
   8   3   8       24.96       32.64      5.20 o 
   8   3   9       55.24       66.48      8.27 o 
  -8  -3 -10        8.61        7.43      1.80 o 
  -8  -3 -11       24.25       16.32      7.09 o 
   8   3  12       17.96       24.37      1.36 o 
  -8  -3 -13        1.10        3.28      1.01 o 
  -8  -4   8        4.70        4.14      0.89 o 
  -8  -4   7        3.85        2.64      1.00 o 
  -8  -4   6        3.28        3.31      1.08 o 
  -8  -4   5        2.80        3.15      1.14 o 
  -8  -4   4        7.43        4.82      2.43 o 
  -8  -4   3        1.40        1.20      1.18 o 
  -8  -4   2       42.65       37.42      2.21 o 
  -8  -4   1        7.38        5.84      1.26 o 
  -8  -4   0       91.63       93.87      2.80 o 
  -8  -4  -1       37.54       31.80      2.24 o 
  -8  -4  -2        8.06        5.99      1.90 o 
  -8  -4  -3        8.42        6.24      1.85 o 
  -8  -4  -4       36.17       33.94      2.31 o 
  -8  -4  -5       91.98       78.94      3.00 o 
  -8  -4  -6       14.71        4.86      1.69 o 
  -8  -4  -7       90.83       85.77      2.60 o 
   8   4   8       18.14       27.13      5.96 o 
   8   4   9       20.25       24.15      7.90 o 
  -8  -4 -10        3.44        2.78      3.10 o 
   8   4  11        0.05       -1.20      1.27 o 
  -8  -4 -12        0.47        0.68      1.08 o 
  -8  -5   7        0.01        0.39      0.86 o 
  -8  -5   6       86.76       79.09      1.75 o 
  -8  -5   5        2.18        2.01      1.07 o 
  -8  -5   4       27.65       25.19      1.60 o 
  -8  -5   3       19.46       16.86      1.37 o 
  -8  -5   3       21.03       19.21      1.59 o 
  -8  -5   2       22.49       22.26      1.86 o 
  -8  -5   1        1.37        1.82      2.61 o 
  -8  -5   0       26.79       32.56      2.04 o 
  -8  -5  -1      217.06      225.93      3.68 o 
  -8  -5  -2       27.20       21.89      1.90 o 
  -8  -5  -3       25.73       21.02      1.83 o 
  -8  -5  -4      208.17      183.48      3.35 o 
  -8  -5  -5       26.62       17.60      2.01 o 
  -8  -5  -6        1.40       -4.50      2.25 o 
  -8  -5  -7       23.80       22.17      2.68 o 
  -8  -5  -8       19.77       38.41      2.28 o 
   8   5   9        4.64        7.04      1.53 o 
  -8  -5  -9       30.32       43.41      2.45 o 
   8   5  10        0.56        0.69      1.23 o 
  -8  -5 -10        2.58        2.73      3.69 o 
  -8  -5 -11      137.69      130.17      2.49 o 
  -8  -5 -12       21.03       26.80      1.30 o 
  -8  -6   6       14.65       16.95      1.21 o 
  -8  -6   5       47.64       44.21      1.55 o 
  -8  -6   4        2.93        3.17      1.07 o 
  -8  -6   3       36.69       31.95      1.57 o 
  -8  -6   2        9.12        8.51      2.29 o 
  -8  -6   1       12.12       10.90      2.11 o 
  -8  -6   0       11.92        9.63      1.42 o 
  -8  -6  -1      162.47      159.92      3.12 o 
  -8  -6  -2       50.09       45.10      2.07 o 
  -8  -6  -3       48.17       41.09      1.98 o 
  -8  -6  -4      158.58      156.03      3.18 o 
  -8  -6  -5       11.91        3.81      1.66 o 
  -8  -6  -6       12.99        8.22      1.79 o 
  -8  -6  -7        9.53       16.90      1.85 o 
   8   6   8       39.51       52.63      5.64 o 
  -8  -6  -9        2.73        4.80      6.96 o 
  -8  -6 -10       45.27       40.52      4.78 o 
  -8  -6 -11       15.70       12.67      5.44 o 
  -8  -7   4       16.05       20.72      3.50 o 
  -8  -7   3       17.81       15.81      1.35 o 
  -8  -7   3       34.58       35.45      9.47 o 
  -8  -7   2       20.76       23.49      5.31 o 
  -8  -7   1        2.89        1.27      1.19 o 
  -8  -7   0       92.45       90.76      2.33 o 
  -8  -7  -1       33.62       30.27      1.71 o 
  -8  -7  -2       36.33       33.19      1.80 o 
  -8  -7  -3       33.78       26.74      1.78 o 
  -8  -7  -4       31.28       24.50      2.00 o 
  -8  -7  -5       88.53       96.33      2.68 o 
  -8  -7  -6        2.81        5.69      1.72 o 
  -8  -7  -8       47.61       67.10      2.50 o 
  -8  -7  -9       14.79       18.43      1.10 o 
  -8  -8   3        7.87       10.65      0.98 o 
  -8  -8   3        8.02       10.85      1.36 o 
  -8  -8   2       16.73       14.82      1.22 o 
  -8  -8   2       45.85       48.80      1.77 o 
  -8  -8   1        7.39        4.62      1.25 o 
  -8  -8   1       17.73       18.09      1.48 o 
  -8  -8   0       35.87       30.72      1.66 o 
  -8  -8   0       61.53       63.69      1.95 o 
  -8  -8  -1        8.89       13.24      1.29 o 
  -8  -8  -2       13.49        6.52      1.49 o 
  -8  -8  -2       17.52        8.49      1.65 o 
  -8  -8  -3        4.34        0.30      1.43 o 
  -8  -8  -3       16.87        8.95      1.61 o 
  -8  -8  -4        8.63        3.61      1.50 o 
  -8  -8  -4        9.44        3.82      1.99 o 
  -8  -8  -5       27.62       21.99      1.59 o 
  -8  -8  -5       60.94       82.27      2.49 o 
  -8  -8  -6       11.13        9.48     13.10 o 
  -8  -8  -7       31.35       39.37      1.78 o 
  -8  -9  -4      298.38      123.60      2.09 o 
  -8  -9  -5       26.19       34.81      5.04 o 
   9  -8   0        2.18        0.11      0.93 o 
   9  -8   1       11.80        8.48      0.94 o 
   9  -8   2        3.58        9.17      1.02 o 
   9  -8   3        0.00        0.88      0.93 o 
   9  -7  -3        2.23       -0.27      0.81 o 
  -9   7   2        1.12        0.49      0.77 o 
  -9   7   1        2.28        4.61      0.85 o 
   9  -7   0        0.68        2.44      0.85 o 
   9  -7   1        0.71       -0.97      1.03 o 
   9  -7   2        0.01       -0.53      1.01 o 
   9  -7   3        2.65        2.36      1.15 o 
   9  -7   4        2.30        4.15      1.16 o 
   9  -7   5        0.51        1.69      1.07 o 
   9  -7   6        0.03        0.65      0.95 o 
  -9   6   5        0.97        1.81      0.80 o 
  -9   6   4        0.51        3.19      0.92 o 
  -9   6   3        0.00       -0.38      0.95 o 
  -9   6   2        6.49        7.00      1.00 o 
  -9   6   1        7.67        9.93      1.15 o 
   9  -6   0        2.97        8.98      2.94 o 
   9  -6   1        1.00        1.05      1.03 o 
   9  -6   2        5.24        5.83      1.11 o 
   9  -6   4        5.71        4.55      1.29 o 
   9  -6   6        1.06        1.28      1.18 o 
   9  -6   7        0.49        0.40      1.08 o 
   9  -6   8        1.03        3.35      0.96 o 
  -9   5   6        2.80        2.48      0.85 o 
  -9   5   5        1.54        4.95      0.98 o 
  -9   5   4        0.42        1.14      0.97 o 
  -9   5   3        1.90        1.33      1.07 o 
  -9   5   2        2.42        0.97      1.07 o 
  -9   5   1        1.33        2.72      1.14 o 
   9  -5   0        0.86        3.75      1.22 o 
   9  -5   1        9.32       13.48      1.40 o 
   9  -5   2       13.53       29.62      1.56 o 
   9  -5   3        1.63        3.97      1.21 o 
   9  -5   4        6.74        8.37      1.29 o 
   9  -5   5        1.41        5.57      1.38 o 
   9  -5   6        0.11        2.68      1.31 o 
   9  -5   7        1.47        1.32      1.18 o 
   9  -5   8        3.01        2.10      1.13 o 
   9  -5   9        3.02        2.58      0.96 o 
  -9   4   6        1.16        1.25      1.26 o 
  -9   4   5        5.40        4.09      1.41 o 
  -9   4   4       10.63       17.51      1.65 o 
  -9   4   3        4.93        4.10      1.49 o 
  -9   4   2        2.69        1.02      1.41 o 
  -9   4   1        1.31        0.52      1.57 o 
  -9   4   0        9.68       14.58      1.67 o 
  -9   4  -1        5.63        6.13      1.52 o 
  -9   4  -2        7.67        6.67      1.41 o 
  -9   4  -3        5.41        6.55      1.49 o 
  -9   4  -4       10.13       14.55      1.58 o 
  -9   4  -5        1.26        1.19      1.34 o 
  -9   4  -6        2.64        4.52      1.38 o 
   9  -4   7        4.58        6.53      1.75 o 
   9  -4   8       10.44       15.86      1.79 o 
   9  -4   9        0.01        1.00      1.09 o 
   9  -4   9        5.02        4.41      1.62 o 
   9  -4  10        1.23        2.70      1.50 o 
  -9   3   7        3.04        2.91      0.82 o 
  -9   3   6        2.11        0.31      0.92 o 
  -9   3   5       12.06        9.23      1.14 o 
  -9   3   4        0.72       -0.17      1.04 o 
  -9   3   3        0.10       -0.17      1.17 o 
  -9   3   2        3.67        1.48      1.14 o 
  -9   3   1       10.45       10.19      1.34 o 
  -9   3   0        4.43        6.86      1.27 o 
  -9   3  -1        1.88        5.57      1.22 o 
  -9   3  -2        9.57       13.31      1.34 o 
  -9   3  -3        1.99        4.97      1.23 o 
  -9   3  -4        4.43        8.23      1.21 o 
  -9   3  -5       11.19        8.43      1.25 o 
  -9   3  -6        3.42        1.29      1.05 o 
   9  -3   7        0.10        0.94      1.37 o 
   9  -3   8        0.77        1.07      1.35 o 
   9  -3   9       11.26       10.40      1.38 o 
   9  -3  10        2.24        0.62      1.16 o 
   9  -3  11        2.93        3.72      1.18 o 
  -9   2   7        1.89        2.83      0.82 o 
  -9   2   6        6.79        4.22      1.34 o 
  -9   2   5        9.61        9.63      1.58 o 
  -9   2   4        4.19        4.54      1.63 o 
  -9   2   3        1.67        1.31      1.61 o 
  -9   2   2        3.57        2.59      2.59 o 
  -9   2   1       19.36       18.98      1.86 o 
  -9   2   0       25.66       25.00      1.93 o 
  -9   2  -1       23.51       30.45      1.96 o 
  -9   2  -2       17.03       22.29      1.84 o 
  -9   2  -3       21.85       28.92      1.96 o 
   9  -2   4       27.06       31.67      6.97 o 
   9  -2   5       20.84       18.29      2.08 o 
   9  -2   6        3.34        2.66      6.89 o 
   9  -2   7        1.73       -4.55      2.27 o 
   9  -2   8        3.97       -3.44      2.15 o 
   9  -2   9        9.09       11.57      2.05 o 
   9  -2  10        7.16       11.82      1.99 o 
   9  -2  11        6.29        4.49      1.26 o 
  -9   1   7        2.39        2.71      0.93 o 
  -9   1   6       13.76        8.04      1.73 o 
  -9   1   5        0.55        0.47      1.00 o 
  -9   1   4        0.37        0.37      1.11 o 
  -9   1   3        3.36        2.14      1.19 o 
  -9   1   2        0.36        0.50      3.31 o 
  -9   1   1        1.10        0.01      1.19 o 
  -9   1  -1       15.42       15.25      1.42 o 
  -9   1  -2        2.41        0.54      1.17 o 
   9  -1   4       18.25       27.06     17.43 o 
   9  -1   5        2.45        5.63      7.97 o 
   9  -1   6        1.64        2.84      2.56 o 
   9  -1   7        0.01        1.38      1.35 o 
   9  -1   8        0.03       -1.93      1.63 o 
   9  -1  10        0.01        3.37      1.40 o 
   9  -1  11        1.14        2.75      1.33 o 
   9  -1  12        0.35       -0.75      1.13 o 
  -9   0   7        0.32        1.16      0.95 o 
  -9   0   6        0.84        0.32      1.04 o 
  -9   0   5        1.40        1.43      1.04 o 
  -9   0   4        0.00        0.57      1.11 o 
  -9   0   3        2.44        5.74      1.50 o 
  -9   0   2        0.13        0.83      1.16 o 
  -9   0   1        0.53        0.24      1.12 o 
  -9   0   0        0.08        0.71      1.14 o 
  -9   0  -1        5.69        6.92      1.27 o 
  -9   0  -2        0.00        0.56      1.19 o 
  -9   0  -3        1.60        3.00      1.26 o 
  -9   0  -4        1.52        4.79      1.30 o 
  -9   0  -5        1.49        0.96      1.18 o 
   9   0   6        0.05        3.73      8.07 o 
   9   0   7        0.80        6.40      1.79 o 
   9   0   8        2.03        1.93      1.67 o 
   9   0   9        1.21       -3.28      1.64 o 
   9   0  10        0.17       -2.53      1.51 o 
   9   0  11        0.04        1.20      1.31 o 
   9   0  12        0.03       -1.00      1.13 o 
  -9  -1   7        1.91        0.89      0.95 o 
  -9  -1   5        0.00        0.51      1.14 o 
  -9  -1   4        0.10       -0.38      1.17 o 
  -9  -1   3        0.02        1.37      1.08 o 
  -9  -1   2        0.24        0.31      1.07 o 
  -9  -1   1        0.38        1.23      1.13 o 
  -9  -1   0       19.35       13.98      1.36 o 
  -9  -1  -1        6.79       17.34      1.47 o 
  -9  -1  -2        0.32        3.02      1.21 o 
  -9  -1  -3        8.36        7.43      1.32 o 
  -9  -1  -4       14.58       24.54      1.60 o 
  -9  -1  -5        0.27        5.22      1.30 o 
   9   1   8        0.39        6.07      3.54 o 
   9   1   9        0.70       -3.28      1.64 o 
   9   1  10        7.38        1.02      1.51 o 
   9   1  11        9.27        7.87      1.31 o 
  -9  -1 -12        0.03        0.72      1.00 o 
  -9  -2   7        8.02        5.69      0.97 o 
  -9  -2   6        1.35        0.53      1.00 o 
  -9  -2   5       13.29       18.72      1.74 o 
  -9  -2   4        0.86        0.17      1.55 o 
  -9  -2   3        0.92        2.51      1.54 o 
  -9  -2   2        4.00        4.70      1.63 o 
  -9  -2   1        3.17        3.37      1.44 o 
  -9  -2   0       31.94       42.87      2.04 o 
  -9  -2  -1       12.20       22.53      1.81 o 
  -9  -2  -2       23.35       33.68      1.94 o 
  -9  -2  -3       24.89       30.69      1.89 o 
  -9  -2  -4       12.82       19.57      2.96 o 
  -9  -2  -5       29.71       36.96      8.16 o 
  -9  -2  -6        2.97        6.34      1.78 o 
   9   2   9        2.07        3.32      2.61 o 
  -9  -2 -10       14.24        9.80      9.26 o 
   9   2  11        0.24        1.07      1.17 o 
   9   2  12        3.14        5.74      1.13 o 
  -9  -3   6        4.23        5.49      1.00 o 
  -9  -3   5        8.84        6.10      1.09 o 
  -9  -3   4        6.75        3.02      1.09 o 
  -9  -3   3        1.70       -0.65      1.05 o 
  -9  -3   2        2.27        0.23      1.12 o 
  -9  -3   1        6.85        5.92      1.27 o 
  -9  -3   0        1.10        0.96      1.18 o 
  -9  -3  -1       10.78       17.76      4.37 o 
  -9  -3  -2        6.18        8.58      2.57 o 
  -9  -3  -3        6.56        7.44      3.54 o 
  -9  -3  -4       10.75       15.18      2.21 o 
  -9  -3  -6        6.56        4.93      1.72 o 
   9   3   8        2.33       12.43      3.89 o 
   9   3   9        7.22        8.18      4.25 o 
  -9  -3 -10        9.38        1.38      4.19 o 
   9   3  11        4.33        6.84      1.14 o 
  -9  -4   6        1.55       -0.56      1.53 o 
  -9  -4   5        1.53       -1.01      1.49 o 
  -9  -4   4       13.72       10.72      1.35 o 
  -9  -4   3        2.43        0.79      1.36 o 
  -9  -4   2        4.83        3.40      2.35 o 
  -9  -4   1        0.94        0.76      1.16 o 
  -9  -4   0        5.57        6.54      1.35 o 
  -9  -4  -1        7.97        6.74      1.39 o 
  -9  -4  -2        4.62        5.38      1.51 o 
  -9  -4  -3        4.98        9.16      1.54 o 
  -9  -4  -4        7.42       -2.11      2.32 o 
  -9  -4  -5        5.88       -0.87      2.37 o 
  -9  -4  -6        0.89       -0.52      2.28 o 
   9   4   8        2.61       23.14     17.27 o 
   9   4   9       14.60       22.49     13.26 o 
   9   4  11        1.49        3.96      1.37 o 
  -9  -5   5        1.08        1.17      0.84 o 
  -9  -5   4        5.50        3.54      0.98 o 
  -9  -5   3        0.66        1.06      1.58 o 
  -9  -5   2        2.51        0.30      1.70 o 
  -9  -5   1        6.36        7.23      1.63 o 
  -9  -5   0        4.39       12.90      1.75 o 
  -9  -5  -1        4.43        4.64      1.63 o 
  -9  -5  -6       29.97       10.32      2.32 o 
   9   5   8        0.71       12.12      6.22 o 
   9   5   9        0.02        4.32      5.12 o 
  -9  -5 -10        4.46        0.89      1.28 o 
  -9  -6   4        0.11        0.46      0.95 o 
  -9  -6   3        2.86        3.01      1.07 o 
  -9  -6   2        0.02       -0.25      1.09 o 
  -9  -6  -1       14.07       26.46      2.01 o 
  -9  -6  -3        4.41       -3.22      2.28 o 
  -9  -6  -4        7.82        4.33      1.65 o 
  -9  -6  -5        1.41        2.66      1.64 o 
  -9  -6  -6       12.67       23.87      1.80 o 
   9   6   8        0.16        6.12      5.35 o 
  -9  -6  -9        3.03        6.95      1.67 o 
  -9  -7   2        0.01        2.80      0.95 o 
  -9  -7   1        0.02        1.27      1.09 o 
  -9  -7   0        2.86       11.81      1.63 o 
  -9  -7  -5        7.84       10.66      1.80 o 
   9   7   7        4.88        5.03      1.05 o 
  -9  -8  -1        0.16       -2.20      1.10 o 
  -9  -8  -2        0.05        0.74      1.20 o 
  -9  -8  -2        4.02        9.03      1.90 o 
  -9  -8  -3        8.63        9.15      1.26 o 
  -9  -8  -3       16.64       28.82      1.64 o 
 -10   6   1       19.27       21.49      1.00 o 
 -10   6   0        4.57        6.51      0.86 o 
  10  -6   1        1.02        0.95      2.17 o 
  10  -6   2        7.17        6.99      1.17 o 
  10  -6   3        1.02        1.82      1.23 o 
  10  -6   4        4.44        8.81      1.29 o 
  10  -6   5       18.56       23.68      1.36 o 
 -10   5   3       42.75       37.29      1.47 o 
 -10   5   2       39.23       48.37      1.68 o 
 -10   5   1       19.74       23.03      1.52 o 
  10  -5   0        9.44        8.91      1.14 o 
 -10   5   0        9.47        9.61      1.36 o 
  10  -5   1        4.99        5.88      1.16 o 
 -10   5  -1       14.34       15.82      1.46 o 
  10  -5   2        6.25        7.60      1.24 o 
 -10   5  -2       12.05       11.65      1.49 o 
  10  -5   3       10.06        8.95      1.30 o 
 -10   5  -3       14.70       16.24      1.48 o 
  10  -5   4        0.03        2.28      1.23 o 
 -10   5  -4        8.79       12.06      1.30 o 
  10  -5   5       11.43       13.43      1.33 o 
  10  -5   6        7.84       12.98      1.25 o 
  10  -5   7        0.83        4.06      1.05 o 
 -10   4   4        3.25        3.78      0.86 o 
 -10   4   3        6.43        5.18      1.00 o 
 -10   4   2        2.84        4.16      1.01 o 
 -10   4   1        1.28        1.18      1.00 o 
  10  -4   0       12.70       14.37      1.26 o 
  10  -4   1       13.87       16.89      1.50 o 
  10  -4   2       39.81       44.02      2.41 o 
 -10   4  -3       41.45       41.65      1.55 o 
  10  -4   4       33.19       36.66      1.57 o 
  10  -4   5       12.12        9.61      1.20 o 
  10  -4   6       27.37       25.85      1.49 o 
  10  -4   7        1.43        1.44      1.11 o 
  10  -4   8       22.71       24.70      1.27 o 
 -10   3   5        3.86        3.49      0.81 o 
 -10   3   4        0.00       -0.13      0.86 o 
 -10   3   3        8.17        5.49      1.02 o 
 -10   3   2       35.27       28.78      1.42 o 
 -10   3   1       76.15       64.01      1.81 o 
 -10   3   0        0.00        0.71      1.05 o 
 -10   3  -1       46.93       33.49      1.52 o 
 -10   3  -2       39.74       35.22      1.56 o 
 -10   3  -3       12.96       14.04      1.30 o 
 -10   3  -4       18.12       22.06      1.42 o 
 -10   3  -5        1.98        2.41      1.05 o 
 -10   3  -6        0.00       -0.41      0.98 o 
  10  -3   7        0.10        1.25      1.14 o 
  10  -3   8       24.47       27.48      4.70 o 
  10  -3   9       17.01       11.98      1.13 o 
 -10   2   5        1.74        1.93      0.80 o 
 -10   2   4       20.45       18.34      1.14 o 
 -10   2   3        2.50        1.70      0.97 o 
 -10   2   2        8.12        9.02      1.17 o 
 -10   2   1        8.64        5.73      1.15 o 
 -10   2   0       34.35       27.97      1.46 o 
 -10   2  -1       20.88       18.43      1.37 o 
 -10   2  -2        4.86        4.03      1.13 o 
 -10   2  -3        6.30        2.73      1.20 o 
 -10   2  -4        5.43        5.66      1.26 o 
  10  -2   5        4.84        9.11      2.20 o 
 -10   2  -6        0.84        0.03      1.06 o 
  10  -2   7      101.39      101.84      2.37 o 
  10  -2   8        1.24        1.50      1.23 o 
  10  -2   9        0.02        0.31      1.07 o 
  10  -2  10        6.56        8.18      1.16 o 
 -10   1   5        1.74       -0.48      0.77 o 
 -10   1   4       13.69       11.24      1.37 o 
 -10   1   3       21.13       19.11      1.51 o 
 -10   1   2       12.43        9.23      1.50 o 
 -10   1   1       17.63       15.67      1.61 o 
 -10   1   0      149.08      157.19      2.86 o 
 -10   1  -1       79.50       89.40      2.38 o 
 -10   1  -2        8.98        4.64      1.49 o 
  10  -1   3        9.12       14.46     16.66 o 
  10  -1   4       81.61      103.69      4.72 o 
  10  -1   5      144.96      170.88      3.14 o 
  10  -1   6       16.82       15.58      6.66 o 
  10  -1   7       12.46        4.28      1.97 o 
  10  -1   8       20.68       10.54      2.05 o 
  10  -1   9       13.83       15.59      1.82 o 
  10  -1  10       10.25        8.60      1.68 o 
 -10   0   5       60.00       59.03      1.57 o 
 -10   0   4        8.15        7.04      1.00 o 
 -10   0   3       75.02       70.76      1.80 o 
 -10   0   2        0.19        0.85      1.01 o 
 -10   0   1       17.68       16.52      1.26 o 
 -10   0   0       18.17       20.39      1.43 o 
 -10   0  -1      309.98      315.41      3.75 o 
 -10   0  -2      186.24      189.41      3.04 o 
 -10   0  -3      185.68      199.94      3.13 o 
  10   0   4      309.50      358.55     19.09 o 
  10   0   5       18.26       24.54     10.31 o 
  10   0   6       17.61       18.31      3.32 o 
  10   0   7        0.20        1.09      1.59 o 
  10   0   8       75.44       71.37      2.27 o 
  10   0   9        8.22        3.51      1.36 o 
  10   0  10       60.16       66.23      1.86 o 
 -10  -1   5        7.83        6.91      1.20 o 
 -10  -1   4       14.65       13.11      1.55 o 
 -10  -1   3       22.43       20.16      1.65 o 
 -10  -1   2       12.78       12.79      1.51 o 
 -10  -1   1        4.41       15.12      2.26 o 
 -10  -1   0      158.66      166.73      2.88 o 
 -10  -1  -1       89.61       92.96      2.40 o 
 -10  -1  -2        9.26        5.91      1.55 o 
 -10  -1  -3        8.83        7.27      1.66 o 
 -10  -1  -4       86.20       98.48      2.55 o 
 -10  -1  -5      163.16      175.14      3.07 o 
  10   1   7       16.90       20.03      2.32 o 
  10   1   8       23.03       23.32      2.31 o 
  10   1   9       14.46        7.58      2.04 o 
  10   1  10        7.37        7.05      1.74 o 
 -10  -2   5        7.00        8.91      0.98 o 
 -10  -2   4        0.00        0.19      0.98 o 
 -10  -2   3        1.16        0.34      1.04 o 
 -10  -2   2       95.49       95.06      2.04 o 
 -10  -2   0        6.16        8.23      1.16 o 
 -10  -2   0       43.40       42.23      1.84 o 
 -10  -2  -1        5.00        5.64      1.12 o 
 -10  -2  -1       20.90       26.99      1.69 o 
 -10  -2  -2        3.34        3.93      1.22 o 
 -10  -2  -3        5.94        3.29      1.18 o 
 -10  -2  -4       17.13       16.27      1.41 o 
 -10  -2  -4       21.77       17.04      2.23 o 
 -10  -2  -5       45.82       65.66      2.60 o 
  10   2   7        8.61       23.55      4.28 o 
  10   2   8        2.42        4.68      2.30 o 
  10   2   9       18.95       13.39      4.04 o 
  10   2  10        2.26       -2.24      1.28 o 
 -10  -3   4       15.99       13.50      1.82 o 
 -10  -3   3       24.86       27.45      3.61 o 
 -10  -3   2        0.54        0.49      1.02 o 
 -10  -3   1        0.33        2.13      1.00 o 
 -10  -3   1       70.90       75.21      2.27 o 
 -10  -3   0        2.04        2.81      1.21 o 
 -10  -3  -1       22.27       23.71      4.56 o 
 -10  -3  -2       13.14       13.51      1.26 o 
 -10  -3  -2       50.04       48.28      2.33 o 
 -10  -3  -3       61.17       56.80      2.76 o 
 -10  -3  -4       51.94       33.78      2.31 o 
 -10  -3  -5        0.44       -2.43      1.55 o 
 -10  -3  -6       75.99       97.54      2.38 o 
  10   3   7       31.12       52.32      8.29 o 
  10   3   8        7.07       12.72      5.93 o 
  10   3   9        0.19       -2.83      1.42 o 
  10   3  10        2.57       -0.51      1.17 o 
 -10  -4   3       19.01       24.34      1.14 o 
 -10  -4   2        1.84        1.30      0.96 o 
 -10  -4   1       26.44       27.61      1.44 o 
 -10  -4   0       13.92       11.86      1.68 o 
 -10  -4  -1       45.62       58.20      2.12 o 
 -10  -4  -2       50.97       60.12      2.31 o 
 -10  -4  -3       67.67       61.66      2.48 o 
 -10  -4  -4       49.18       38.46      2.13 o 
 -10  -4  -5       44.12       36.89      2.16 o 
 -10  -4  -6       13.23       25.33      2.03 o 
 -10  -4  -8       33.21       27.85      2.38 o 
  10   4   9        3.86        2.67      1.38 o 
 -10  -5   2       33.61       38.29      1.66 o 
 -10  -5   1        9.88       52.66      1.84 o 
 -10  -5   0       22.48       25.83      1.64 o 
 -10  -5  -1        7.70       14.26      1.44 o 
 -10  -5  -2       10.63        3.30      1.60 o 
 -10  -5  -3        3.81        0.71      2.38 o 
 -10  -5  -4       10.14        5.69      1.49 o 
 -10  -5  -5        8.29        9.37      1.54 o 
 -10  -5  -6       22.17       30.76      1.69 o 
  10   5   8       45.24       43.05      2.75 o 
 -10  -6   0       16.73       24.48      1.37 o 
 -10  -6  -1        4.38       -0.75      1.72 o 
 -10  -6  -3        4.61       -1.23      1.81 o 
 -10  -6  -4        0.66       -2.05      1.79 o 
 -10  -6  -5        4.51       12.04      1.41 o 
  10   6   6       17.17       32.75      7.69 o 
 -11   4   0        0.86        3.29      1.11 o 
  11  -4   1        0.90        3.22      1.16 o 
  11  -4   2        0.03        0.08      1.27 o 
  11  -4   3        0.04        0.79      1.86 o 
  11  -4   4        0.97        3.81      1.23 o 
  11  -4   5        0.93        3.66      1.47 o 
 -11   3   2        0.37        1.35      0.80 o 
 -11   3   1        1.84        2.74      0.87 o 
 -11   3   0        1.84        1.58      0.92 o 
  11  -3   1        3.08        3.42      1.04 o 
 -11   3  -2        0.87        1.21      0.95 o 
 -11   3  -3        0.92        1.97      0.94 o 
 -11   3  -4        3.28        2.72      0.92 o 
  11  -3   5        1.95        2.49      1.63 o 
  11  -3   6        1.74        4.65      1.18 o 
  11  -3   7        0.39        0.39      1.36 o 
 -11   2   2        0.24       -1.77      1.22 o 
 -11   2   1        3.24        2.93      1.20 o 
 -11   2   0        0.79       -1.50      1.36 o 
 -11   2  -1        0.96        1.02      1.41 o 
 -11   2  -3       11.89       17.31      1.56 o 
 -11   2  -4        1.00        3.90      1.33 o 
 -11   2  -5        0.85        1.14      1.15 o 
  11  -2   7        0.26        1.14      1.28 o 
 -11   1   3        3.82        0.23      0.71 o 
 -11   1   2        0.99       -0.36      0.81 o 
 -11   1   1        0.61       -0.02      0.87 o 
 -11   1   0        0.05        0.25      0.95 o 
 -11   1  -1        1.21        4.70      1.06 o 
 -11   1  -2        4.75        6.16      1.15 o 
 -11   1  -3        2.88        3.55      1.10 o 
 -11   1  -4        5.62        6.05      1.12 o 
  11  -1   5        0.94       -0.68      2.11 o 
  11  -1   7        0.01       -0.21      1.14 o 
  11  -1   8        0.84        1.28      1.03 o 
 -11   0   3        0.35        1.14      0.64 o 
 -11   0   2        2.22        4.24      0.84 o 
 -11   0   1        0.16        0.18      0.86 o 
 -11   0   0        0.00        0.20      0.94 o 
 -11   0  -1        1.62        1.84      1.00 o 
 -11   0  -2        1.48        3.49      1.06 o 
  11   0   3        0.06        3.72      4.03 o 
  11   0   4        2.03        6.23      1.87 o 
  11   0   5        0.09        1.59      1.29 o 
  11   0   6        0.15       -2.15      1.37 o 
  11   0   7        1.95       -0.87      1.32 o 
  11   0   8        1.15       -0.45      1.22 o 
 -11  -1   1        0.01        0.65      0.80 o 
 -11  -1   0        0.21        0.65      0.88 o 
 -11  -1  -2        2.24        9.84      1.15 o 
  11   1   3        7.23       11.06     12.75 o 
  11   1   4        1.83       12.94     10.93 o 
  11   1   6        0.02        0.86      1.37 o 
  11   1   7        1.72       -1.07      1.31 o 
  11   1   8        0.37       -2.49      1.25 o 
 -11  -2  -1        1.23        2.24      1.16 o 
  11   2   6        3.94       12.72      1.87 o 
  11   2   7        2.52        2.45      1.87 o 
  11   2   8        0.23       -3.41      1.70 o 
 -11  -3  -3        0.47       -0.60      1.67 o 
  11   3   6        4.89       14.87      2.91 o 
  11   3   7        1.97        2.22      1.25 o 
 -11  -4  -3        0.50       -1.91      1.59 o 
  11   4   6        3.39       13.37      4.50 o 
   0   1 -15        0.01       -0.68      0.80 o 
   0   1 -14        0.01        0.72      0.93 o 
   0   1 -13        0.00        0.53      1.01 o 
   0   1 -12        0.00        1.48      1.12 o 
   0   1 -11        0.05       -0.19      1.04 o 
   0   1 -10        0.11       -1.10      1.18 o 
   0   1  -9        0.16        1.04      2.11 o 
   0   1  -8        0.10        1.84      1.70 o 
   0   1  -7        0.00        5.79      1.80 o 
   0   1  -6        0.07        3.37      1.67 o 
   0   1  -5        0.02        0.93      1.38 o 
   0   1  -4        0.15        1.73      1.28 o 
   0   1  -3        0.01        1.64      1.14 o 
   0   1  -2        0.59        1.62      1.29 o 
   0   1  -1        0.00        0.71      0.54 o 
   0  -1  -1        0.35        1.97      0.41 o 
   0  -1  -2        0.03        0.78      0.84 o 
   0  -1  -3        0.09        3.04      1.86 o 
   0  -1  -4        0.24        0.84      1.39 o 
   0  -1  -5        0.05        0.73      1.16 o 
   0  -1  -6        0.01        3.13      1.35 o 
   0  -1  -8        0.51        0.91      1.66 o 
   0  -1  -9        0.27        3.17      2.08 o 
   0  -1 -10        0.12       -0.52      1.27 o 
   0  -1 -11        0.29       -0.10      1.14 o 
   0  -1 -12        0.01        5.52      1.31 o 
   0  -1 -13        0.06        0.57      0.94 o 
   0  -1 -14        0.00        0.33      0.90 o 
   0  -1 -15        0.04        0.58      0.87 o 
   0   2 -15       34.59       54.69      1.37 o 
   0   2 -14       24.69       27.01      1.32 o 
   0   2 -13       21.84       17.94      1.31 o 
   0   2 -12       18.84       14.18      1.35 o 
   0   2 -11        5.90        6.18      1.17 o 
   0   2 -10       44.73       52.86      2.12 o 
   0   2  -9        2.84        9.96      1.33 o 
   0   2  -8        2.61        0.71      1.99 o 
   0   2  -7       17.63       12.84      1.98 o 
   0   2  -6      312.08      326.96      5.41 o 
   0   2  -5      178.60      189.19      3.88 o 
   0   2  -4      518.43      431.92      5.04 o 
   0   2  -3       19.50       18.98      1.46 o 
   0   2  -2      154.34      132.77      2.37 o 
   0   2  -1     9463.72     9317.48    207.60 o 
   0   2   0      928.44     1022.89     19.88 o 
   0  -2  -1     7857.81     8088.23     51.64 o 
   0  -2  -2     1681.14     1801.01     12.76 o 
   0  -2  -3       17.04       15.64      1.17 o 
   0  -2  -4      113.03       93.91      2.18 o 
   0  -2  -5      153.43      162.77      6.27 o 
   0  -2  -6     2201.22     2520.23     12.29 o 
   0  -2  -7      101.71      104.96      2.95 o 
   0  -2  -8      168.43      148.49      4.01 o 
   0  -2  -9      286.21      398.50      6.66 o 
   0  -2 -10      168.68      152.59      3.42 o 
   0  -2 -11      146.77      168.27      6.25 o 
   0  -2 -12       67.20       67.23      6.23 o 
   0  -2 -13      168.34      147.67      2.62 o 
   0  -2 -14        2.37        4.41      1.10 o 
   0  -2 -15        0.83        3.76      0.88 o 
   0   3 -14        0.02       -0.83      0.83 o 
   0   3 -13        0.02       -0.49      1.02 o 
   0   3 -12        0.03        0.85      1.06 o 
   0   3 -11        0.02        0.32      1.09 o 
   0   3 -10        0.00        1.00      1.31 o 
   0   3  -9        0.22        5.59      1.15 o 
   0   3  -8        0.13       -0.69      2.03 o 
   0   3  -7        0.00       -0.59      1.97 o 
   0   3  -6        0.00        0.07      1.76 o 
   0   3  -5        0.01       -1.08      1.57 o 
   0   3  -4        0.00       -0.68      1.44 o 
   0   3  -3        0.63       -0.45      1.25 o 
   0   3  -2        0.55        1.71      1.06 o 
   0   3  -1        1.11        1.03      0.87 o 
   0   3   0        2.31        2.35      2.25 o 
   0  -3  -1        0.93        4.71      0.97 o 
   0  -3  -2        1.92        2.68      1.20 o 
   0  -3  -3        0.33        1.37      1.04 o 
   0  -3  -4        0.07       -0.44      1.15 o 
   0  -3  -5        0.02        0.36      1.92 o 
   0  -3  -6        0.05        0.07      1.51 o 
   0  -3  -7        0.39        0.33      1.38 o 
   0  -3  -8        0.00       -0.51      1.62 o 
   0   3   9        0.12        1.58      1.53 o 
   0  -3 -10        0.56        1.88      1.41 o 
   0  -3 -11        0.00        1.95      1.23 o 
   0  -3 -12        0.02       -0.70      1.26 o 
   0  -3 -13        0.02        0.41      1.08 o 
   0  -3 -14        0.02       -0.36      0.94 o 
   0  -3 -15        0.02       -0.05      0.77 o 
   0   4 -14        0.53        0.46      0.79 o 
   0   4 -13       22.51       23.16      1.27 o 
   0   4 -12        8.73       14.73      1.30 o 
   0   4 -11      148.13      131.59      2.66 o 
   0   4 -10       38.97       35.66      1.66 o 
   0   4  -9     2917.76     2711.29     10.56 o 
   0   4  -8      306.61      275.15      5.99 o 
   0   4  -7      982.72      906.82     10.38 o 
   0   4  -6       17.42        7.93      1.92 o 
   0   4  -5      281.31      235.37      4.80 o 
   0   4  -3       21.73       31.28      1.89 o 
   0   4  -2     3969.75     3477.74     38.01 o 
   0   4  -1      355.58      283.45      9.55 o 
   0   4   0     8364.92     7334.85    103.19 o 
   0  -4  -2      505.74      484.76     55.54 o 
   0  -4  -3     1656.60     2020.53      9.70 o 
   0  -4  -4       56.99       55.19      7.94 o 
   0  -4  -5      165.18      139.82     15.33 o 
   0  -4  -6       72.58       89.29      8.98 o 
   0  -4  -7     1187.10     1360.23    147.38 o 
   0  -4  -8        7.71       14.19      1.94 o 
   0   4   9      145.57      151.16      3.52 o 
   0   4  10      664.37      740.26      7.26 o 
   0  -4 -11       26.94       27.34      1.63 o 
   0  -4 -12      107.63      111.38      2.84 o 
   0  -4 -13        8.20        3.34      1.09 o 
   0  -4 -14        3.66        6.70      1.90 o 
   0  -4 -15        0.01       -0.45      0.67 o 
   0   5 -13        0.02        0.54      0.81 o 
   0   5 -12        0.00       -0.51      0.98 o 
   0   5 -11        0.01        0.17      1.10 o 
   0   5 -10        0.25        0.30      1.15 o 
   0   5  -9        0.20        2.76      1.43 o 
   0   5  -8        0.02        1.69      1.32 o 
   0   5  -7        0.00       -0.20      1.32 o 
   0   5  -6        0.01        2.20      1.65 o 
   0   5  -5        0.01        0.68      1.63 o 
   0   5  -4        0.07        0.48      1.33 o 
   0   5  -3        0.37        1.76      1.39 o 
   0   5  -2        0.17       -0.33      1.23 o 
   0   5  -1        0.77        4.84      1.30 o 
   0   5   0        0.56        0.94      1.22 o 
   0  -5  -1        1.20        4.60      9.21 o 
   0  -5  -5        0.02        0.50      1.19 o 
   0  -5  -6        0.01        0.63      1.47 o 
   0   5   7        0.05       -2.36      1.79 o 
   0   5   8        0.27       -1.19      1.29 o 
   0   5   9        0.12        3.23      1.45 o 
   0  -5 -10        0.08        2.11      1.27 o 
   0  -5 -11        0.05       -0.50      1.20 o 
   0  -5 -12        0.00       -0.25      1.09 o 
   0  -5 -13        0.01        0.27      0.95 o 
   0  -5 -14        0.00       -0.48      0.71 o 
   0   7  13        0.01        0.39      0.90 o 
   0  -8  11       35.55       48.42      1.45 o 
   0  -8  10       19.04       23.67      1.36 o 
   0   8  -9      106.73      107.76      2.19 o 
   0   8  -8        1.04        2.95      1.16 o 
   0   8  -7       20.01       25.70      2.08 o 
   0   8  -6      105.86      107.59      3.62 o 
   0   8  -5        9.28        6.22      1.17 o 
   0   8  -4       10.10       11.58      1.25 o 
   0   8  -3       13.27        9.85      1.28 o 
   0   8  -2       89.78       78.08      2.14 o 
   0   8  -1      128.31      118.65      5.17 o 
   0   8   0      198.35      262.70     17.97 o 
   0   8   1     1267.16     1190.12     86.04 o 
   0   8   2       18.00       21.29      4.83 o 
   0   8   3        7.25        9.76      2.91 o 
   0   8   4        0.75        1.42      1.16 o 
   0   8   5       12.88       12.55      1.61 o 
   0   8   6       11.45        5.20      1.27 o 
   0   8   7        0.12        0.56      1.23 o 
   0   8   8      482.47      470.44     25.47 o 
   0   8   9       72.23       61.25      2.20 o 
   0  -8 -10      137.29      167.28     26.80 o 
   0   8  11      110.12      137.09      2.53 o 
   0   8  12      139.39      138.65      2.23 o 
   0  -9  10        0.12       -0.44      0.80 o 
   0   9  -9        0.00       -0.70      0.87 o 
   0   9  -8        0.01       -0.35      1.21 o 
   0   9  -7        0.02        1.59      1.06 o 
   0   9  -6        0.00       -1.22      2.01 o 
   0   9  -5        0.00       -0.78      1.09 o 
   0   9  -4        0.05       -0.57      1.08 o 
   0   9  -3        0.11        0.22      1.17 o 
   0   9  -2        0.01       -0.51      1.04 o 
   0   9  -1        0.37        1.47      1.15 o 
   0   9   0        0.00        0.58      1.20 o 
   0   9   1        0.30        0.18      1.41 o 
   0   9   2        0.10       -2.08      1.24 o 
   0   9   3        0.00       -1.71      1.32 o 
   0   9   4        0.00       -0.16      1.10 o 
   0   9   5        0.00       -0.27      1.12 o 
   0   9   6        0.03       -0.47      1.90 o 
   0   9   7        0.00       -1.03      1.18 o 
   0   9   8        0.04       -0.71      1.12 o 
   0   9   9        0.11       -1.99      1.19 o 
   0   9  10        0.01       -0.54      1.07 o 
   0   9  11        0.00        0.77      0.95 o 
   0  10  -8        4.96        5.38      0.80 o 
   0  10  -7       18.38       20.37      1.21 o 
   0  10  -6       31.17       29.82      1.35 o 
   0  10  -5       99.08       85.62      2.13 o 
   0  10  -4        6.97        6.91      1.81 o 
   0  10  -3        7.41        5.42      1.15 o 
   0  10  -2        0.06        0.60      1.17 o 
   0  10  -1        9.92       10.02      1.30 o 
   0  10   0       55.16       64.88      4.13 o 
   0  10   1       55.76       58.47      1.97 o 
   0  10   2      308.30      269.80      3.60 o 
   0  10   3       34.15       33.48      1.64 o 
   0  10   4       19.64       16.62      1.39 o 
   0  10   5        0.00       -0.14      0.98 o 
   0  10   6        0.11        0.68      1.10 o 
   0  10   7       49.29       43.81      2.50 o 
   0  10   8       10.56       10.64      1.22 o 
   0  10   9       23.09       16.16      1.19 o 
   0  10  10        6.01        5.13      0.94 o 
   0  11  -6        0.00        0.80      0.77 o 
   0  11  -5        0.02       -0.11      0.85 o 
   0  11  -4        0.00        0.21      0.89 o 
   0  11  -3        0.01       -0.17      0.90 o 
   0  11  -2        0.04       -0.54      1.00 o 
   0  11  -1        0.01       -0.10      1.24 o 
   0  11   0        0.12       -0.71      1.09 o 
   0  11   1        0.03       -0.46      1.80 o 
   0  11   2        0.09        0.13      1.06 o 
   0  11   3        0.01       -0.77      1.38 o 
   0  11   4        0.01       -0.02      0.94 o 
   0  11   5        0.00       -0.12      1.04 o 
   0  11   6        0.00       -0.19      0.81 o 
   0  11   7        0.02       -0.19      0.77 o 
   0  11   8        0.03        0.30      0.72 o 
  -1  12   3        0.07       -0.15      0.70 o 
  -1  12   2        0.31       -0.24      0.91 o 
  -1  12   1        1.22        4.36      0.99 o 
  -1  12   0        1.43        1.86      1.01 o 
  -1  12  -1        0.19       -0.96      0.92 o 
  -1  12  -2        0.19        0.19      0.87 o 
  -1  12  -3        0.19       -0.02      0.80 o 
  -1  11   7        0.89        1.49      0.78 o 
  -1  11   6        0.03        0.46      0.97 o 
  -1  11   5        0.00        0.12      1.02 o 
  -1  11   4        0.02        0.25      0.93 o 
  -1  11   3        1.45        2.88      1.08 o 
  -1  11   2        1.22        7.61      1.18 o 
  -1  11   1        8.40       10.31      1.24 o 
  -1  11   0        5.82        8.32      1.14 o 
  -1  11  -1        5.75        6.52      1.16 o 
  -1  11  -2        1.45        2.65      1.03 o 
  -1  11  -3        0.68        0.42      0.98 o 
  -1  11  -4        0.07        0.01      0.92 o 
  -1  11  -5        0.27       -0.12      0.86 o 
  -1  11  -6        0.09        0.59      0.74 o 
  -1   8  12        0.04        1.89      0.78 o 
   1  -8 -11        0.49        1.24      0.93 o 
   1  -8 -10        0.07       -0.23      1.04 o 
  -1   8   9        0.00       -0.28      1.24 o 
  -1   8   8        2.75        3.16      1.35 o 
  -1   8   7        0.38       -0.81      1.32 o 
  -1   8   6        0.62       -0.01      1.21 o 
  -1   8   5        0.02        0.35      1.22 o 
  -1   8   4        0.83        1.98      1.42 o 
  -1   8   3        1.03       -0.13      1.20 o 
  -1   8   2        0.01        3.02      1.21 o 
  -1   8   1       13.42       22.10      1.67 o 
  -1   8  -1        8.66       10.24      1.36 o 
  -1   8  -2        0.66        0.04      1.16 o 
  -1   8  -3        0.46        0.04      1.13 o 
  -1   8  -4        0.42        0.49      1.63 o 
  -1   8  -5        0.14        0.79      1.14 o 
  -1   8  -6        0.00        0.06      1.20 o 
  -1   8  -7        2.44        2.65      1.22 o 
  -1   8  -8        3.16        3.36      1.22 o 
  -1   8  -9        0.31        0.22      1.11 o 
  -1   8 -10        0.97        0.19      1.02 o 
  -1   8 -11        2.91        2.44      0.85 o 
  -1   7  13        0.00       -0.26      0.74 o 
   1  -7 -12        0.34        0.35      1.04 o 
   1  -7 -11        0.50        2.51      1.35 o 
  -1   7  10       13.01        8.65      1.41 o 
  -1   7   9        8.55        5.03      1.37 o 
  -1   7   8        2.56        3.25      1.37 o 
  -1   7   7        4.52        5.52      1.33 o 
  -1   7   6        5.13        4.20      1.61 o 
  -1   7   5        0.82        1.70      1.63 o 
  -1   7   4        0.96        6.69      1.46 o 
   1  -7  -3        2.23        4.84      1.49 o 
   1  -7  -1        2.18        2.63      1.96 o 
  -1   7   0        0.23        0.90      1.60 o 
   1  -7   1        0.78        2.75      1.63 o 
   1  -7   2       10.56        9.70      1.91 o 
  -1   7  -3        4.44        3.78      1.07 o 
  -1   7  -4       18.30        9.08      1.19 o 
  -1   7  -5        0.59        0.29      1.02 o 
  -1   7  -6        5.13        8.55      1.92 o 
  -1   7  -7        0.00        1.27      1.09 o 
  -1   7  -8        0.03        2.01      1.10 o 
  -1   7  -9        1.29        5.05      1.18 o 
  -1   7 -10        0.60        2.08      1.70 o 
  -1   7 -11       10.70        6.50      1.05 o 
   1  -7  12        0.89        0.20      0.97 o 
  -1   6  13        0.10       -1.45      0.88 o 
  -1   6  12        0.60        0.97      1.03 o 
  -1   6  11        0.20        2.17      1.13 o 
  -1   6  10        0.35       -0.57      1.37 o 
  -1   6   9        3.29        8.57      1.56 o 
  -1   6   8        0.67        0.27      1.33 o 
  -1   6   7        0.03        1.18      1.45 o 
  -1   6   6        0.44        1.75      1.13 o 
   1  -6  -5        0.33        0.70      1.67 o 
   1  -6  -4        0.60        2.58      1.65 o 
   1  -6  -3        0.02       -0.35      1.77 o 
   1  -6  -2       44.39       84.00      9.20 o 
   1  -6  -1        2.98        4.25      1.57 o 
  -1   6   0       24.99       39.26      3.56 o 
  -1   6  -3        3.47        3.84      1.59 o 
  -1   6  -4        0.47        2.02      1.68 o 
  -1   6  -5        2.75        3.21      1.81 o 
  -1   6  -6        0.06        0.60      1.43 o 
  -1   6  -7        2.85        1.82      1.44 o 
  -1   6  -8        7.47        3.68      1.17 o 
  -1   6  -9        4.19        4.72      1.23 o 
  -1   6 -10        6.07        5.68      1.47 o 
  -1   6 -11        0.02        0.86      1.02 o 
  -1   6 -12        0.96        0.45      1.00 o 
  -1   6 -13        0.00       -0.12      0.80 o 
   1  -5 -14        0.04       -0.43      0.72 o 
  -1   5  13        3.20        1.06      0.97 o 
  -1   5  12        0.82        2.54      1.11 o 
  -1   5  11       40.12       35.19      1.81 o 
  -1   5  10        0.08        3.35      1.82 o 
  -1   5   9       71.64       59.27      8.08 o 
   1  -5  -8       16.49       36.85      4.16 o 
   1  -5  -7       11.86        6.63      1.92 o 
   1  -5  -6       35.05       31.39      6.97 o 
   1  -5  -5        1.29        0.14      1.34 o 
   1  -5  -4       81.72       86.96      2.94 o 
   1  -5  -2       71.98       93.28      6.44 o 
   1  -5  -1      280.09      407.79      5.19 o 
  -1   5  -1      284.99      314.01     23.99 o 
  -1   5  -3       55.54       58.05      9.55 o 
  -1   5  -5        0.40        1.84      1.53 o 
  -1   5  -6        6.26       11.64      2.08 o 
  -1   5  -8       63.03       46.56      2.16 o 
  -1   5 -10        0.23        4.19      1.32 o 
  -1   5 -11        2.42        7.30      1.90 o 
  -1   5 -12        1.15        3.71      1.01 o 
  -1   5 -13        0.01        1.43      0.96 o 
  -1   5 -14        0.07       -0.04      0.75 o 
   1  -4 -14        0.00        1.33      0.80 o 
  -1   4  12        0.10        1.55      1.20 o 
  -1   4  11        0.44        3.94      1.31 o 
  -1   4  10        1.56        0.30      1.37 o 
   1  -4  -9        0.43        4.70      2.32 o 
  -1   4   0       38.33       33.82      1.05 o 
  -1   4  -1       97.74       69.83      1.66 o 
  -1   4 -11       10.78        6.57      1.28 o 
  -1   4 -12        0.00       -0.54      1.04 o 
  -1   4 -13        0.12       -0.45      0.94 o 
  -1   4 -14        0.07        0.44      0.86 o 
   1  -2 -15        0.00        0.76      0.76 o 
   1  -2 -14        0.00        0.22      0.94 o 
   1  -2 -13        0.61        0.88      1.09 o 
   1  -2 -12        1.10        0.69      1.24 o 
   1  -2 -11        5.35        2.84      1.27 o 
   1  -2 -10        0.03        1.73      1.17 o 
   1  -2  -9       16.84       16.47      1.36 o 
   1  -2  -8        1.22        3.28      1.55 o 
   1  -2  -7        7.73        8.93      1.57 o 
   1  -2  -6       11.83       15.79      3.11 o 
   1  -2  -5        2.78        4.74      1.32 o 
   1  -2  -4        0.95        1.60      1.05 o 
   1  -2  -3        0.13        1.73      1.95 o 
   1  -2  -2        0.02        0.53      0.51 o 
  -1   2   0       12.56        8.23      0.69 o 
  -1   2  -1        4.77        2.54      0.90 o 
  -1   2  -2        0.72        3.10      0.94 o 
  -1   2  -3        9.19        4.53      1.26 o 
  -1   2  -4        0.04        0.70      1.25 o 
  -1   2  -5        3.77        4.60      1.58 o 
  -1   2  -6        8.48       12.16      1.93 o 
  -1   2  -7        6.08        6.20      2.38 o 
  -1   2  -8        7.93        4.76      1.94 o 
  -1   2  -9        2.46        5.79      1.21 o 
  -1   2 -10       17.91       10.17      1.46 o 
  -1   2 -11        0.42        0.71      1.10 o 
  -1   2 -12        0.07       -0.50      1.11 o 
  -1   2 -13        0.65        1.71      1.06 o 
  -1   2 -14        0.09       -0.99      0.95 o 
  -1   2 -15        0.03        0.28      0.78 o 
   1  -1 -15        0.20        0.42      0.77 o 
   1  -1 -14        0.17        0.40      0.95 o 
   1  -1 -13        0.88        0.53      1.07 o 
   1  -1 -12        1.11        1.74      1.23 o 
   1  -1 -11        0.54        1.57      1.21 o 
   1  -1 -10        4.25        2.13      1.36 o 
   1  -1  -9        0.54        1.31      1.17 o 
   1  -1  -8        0.29        0.81      1.65 o 
   1  -1  -7        0.44        2.73      1.42 o 
   1  -1  -6        4.15        4.26      1.43 o 
   1  -1  -5        3.41        3.76      1.28 o 
   1  -1  -4        0.93        1.01      1.04 o 
   1  -1  -3        0.07        2.64      0.93 o 
   1  -1  -2        0.48        2.95      0.84 o 
   1  -1  -1        1.94        6.61      0.45 o 
  -1   1  -1        0.03        1.19      0.58 o 
  -1   1  -2        0.21       -0.13      0.92 o 
  -1   1  -3        2.24        2.40      1.08 o 
  -1   1  -4        0.48        1.56      1.11 o 
  -1   1  -5        0.61        1.58      1.40 o 
  -1   1  -6        4.59        6.44      1.69 o 
  -1   1  -7        5.35        7.09      2.47 o 
  -1   1  -8        0.00        0.46      1.82 o 
  -1   1  -9        3.90        2.57      2.08 o 
  -1   1 -10        8.14        2.44      1.16 o 
  -1   1 -11        5.40        4.05      1.14 o 
  -1   1 -12        2.79        3.02      1.19 o 
  -1   1 -13        0.50        1.43      0.98 o 
  -1   1 -14        0.08        0.26      0.93 o 
  -1   1 -15        0.02        0.27      0.82 o 
   1   0 -15        0.00       -0.09      1.11 o 
   1   0 -14        0.01        0.46      0.91 o 
   1   0 -13        0.19        0.44      0.98 o 
   1   0 -12        5.86        7.03      1.18 o 
   1   0 -11        0.13       -0.58      1.02 o 
   1   0 -10        9.49       12.44      1.32 o 
   1   0  -9        2.38        0.72      1.21 o 
   1   0  -8        8.46       12.96      1.90 o 
   1   0  -7       18.35       23.15      2.11 o 
   1   0  -6        1.76        4.95      1.68 o 
   1   0  -5        5.19        6.75      1.30 o 
   1   0  -4        0.21        1.85      1.20 o 
   1   0  -3        5.89       10.58      1.17 o 
   1   0  -2        4.99        5.25      1.11 o 
   1   0  -1        2.81        2.64      0.55 o 
  -1   0  -2       16.00       15.14      0.99 o 
  -1   0  -3        4.29        4.51      1.14 o 
  -1   0  -4        2.87        0.85      1.07 o 
  -1   0  -5        0.23        0.21      1.28 o 
  -1   0  -6        0.46        1.90      1.56 o 
  -1   0  -7       20.02       30.86      2.52 o 
  -1   0  -8        1.45       -0.12      1.71 o 
  -1   0  -9       10.29       15.70      2.39 o 
  -1   0 -10        6.75        5.68      1.23 o 
  -1   0 -11        2.63        5.05      1.29 o 
  -1   0 -12        2.16        1.73      1.12 o 
  -1   0 -13        0.00        0.13      1.02 o 
  -1   0 -14        0.19        0.56      0.96 o 
  -1   0 -15        0.17        0.37      0.85 o 
   1   1 -15        0.02        0.82      0.74 o 
   1   1 -14        0.01        0.57      0.84 o 
   1   1 -13        0.01       -0.41      1.27 o 
   1   1 -12        2.75        4.47      1.13 o 
   1   1 -11        0.88       -0.74      1.26 o 
   1   1 -10        0.00       -0.73      1.24 o 
   1   1  -9        7.12        6.48      1.25 o 
   1   1  -8        0.98        1.01      1.80 o 
   1   1  -7        2.19        2.95      1.74 o 
   1   1  -6        0.00        0.76      1.72 o 
   1   1  -5        1.00        1.16      1.60 o 
   1   1  -4        0.06        1.01      1.27 o 
   1   1  -3        0.32        0.35      1.19 o 
   1   1  -2        0.48       -0.28      1.19 o 
   1   1  -1        0.05        1.45      0.94 o 
   1   1   0        0.09        1.39      0.89 o 
  -1  -1  -1        3.19        1.51      0.67 o 
  -1  -1  -2        0.05        0.27      0.81 o 
  -1  -1  -3        0.24        1.90      1.03 o 
  -1  -1  -4        0.28        2.54      1.07 o 
  -1  -1  -6        6.29        6.61      1.70 o 
  -1  -1  -7        1.09        3.71      1.81 o 
  -1  -1  -8        0.00        0.92      1.99 o 
  -1  -1  -9        0.25        5.26      2.01 o 
  -1  -1 -10        5.20        7.82      1.28 o 
  -1  -1 -11        0.09        1.73      1.55 o 
  -1  -1 -12        0.15       -0.47      1.04 o 
  -1  -1 -13        1.80        1.30      1.05 o 
  -1  -1 -14        0.00       -0.46      0.93 o 
  -1  -1 -15        0.23       -0.35      0.90 o 
   1   2 -14        0.34        0.82      0.84 o 
   1   2 -13        0.77        1.10      0.97 o 
   1   2 -12        0.03       -0.57      1.05 o 
   1   2 -11        2.50        1.43      1.26 o 
   1   2 -10        3.84        2.44      1.67 o 
   1   2  -9        7.59        9.04      1.43 o 
   1   2  -8        2.88        2.55      1.93 o 
   1   2  -7        0.04        3.97      1.84 o 
   1   2  -6       17.75       13.56      2.07 o 
   1   2  -5        0.15        2.06      1.61 o 
   1   2  -4        1.82        1.50      1.41 o 
   1   2  -3        1.35       -0.65      1.28 o 
   1   2  -2        4.48        2.95      1.12 o 
   1   2  -1       12.84       13.70      1.29 o 
   1   2   0        1.12        2.09      0.73 o 
  -1  -2  -1        6.03        4.09      0.86 o 
  -1  -2  -2        0.38        3.25      0.68 o 
  -1  -2  -3        2.44        3.46      0.88 o 
  -1  -2  -4        0.11        0.22      0.92 o 
  -1  -2  -5        0.94        2.23      1.13 o 
  -1  -2  -6        8.30        6.58      1.62 o 
  -1  -2  -7        0.02        3.99      1.71 o 
  -1  -2  -8        9.76        6.84      1.82 o 
  -1  -2  -9        5.38        1.39      1.93 o 
  -1  -2 -10        7.82       20.24      1.97 o 
  -1  -2 -11        3.29        2.51      2.75 o 
  -1  -2 -12        0.05        1.08      1.06 o 
  -1  -2 -13        0.72       -0.50      1.01 o 
  -1  -2 -14        0.03        0.39      1.03 o 
  -1  -2 -15        0.02        0.51      0.93 o 
  -1  -4  14        0.01        0.45      0.69 o 
   1   4 -13        0.14        0.27      0.87 o 
   1   4 -12        0.78        0.07      0.97 o 
   1   4  10        3.01       -3.10      1.55 o 
   1   4  11        1.98        1.94      1.33 o 
   1   4  12        0.15       -1.35      1.32 o 
  -1  -4 -14        0.08        0.52      0.83 o 
  -1  -4 -15        0.25       -0.44      0.71 o 
   1   5 -13        0.06        0.10      0.70 o 
   1   5 -12        0.36        1.32      0.93 o 
   1   5 -11        1.89        2.98      1.05 o 
   1   5  -9       12.23       18.21      1.49 o 
   1   5  -8       20.69       30.99      2.82 o 
   1   5  -7       34.97       46.07      1.63 o 
   1   5  -6        6.41        4.65      2.03 o 
   1   5  -4        4.93        0.03      1.69 o 
   1   5  -2      119.07      145.15     13.23 o 
   1   5  -1      110.53      119.57      3.08 o 
  -1  -5  -1      343.72      446.14     19.27 o 
   1   5   3      121.84      162.95      3.77 o 
   1   5   4       60.44       66.81      2.80 o 
   1   5   5        8.25        9.78      1.78 o 
   1   5   8       45.63       40.20      3.48 o 
   1   5   9       13.24       28.81      3.81 o 
   1   5  10       46.85       55.99      1.95 o 
  -1  -5 -11       31.08       25.91      2.03 o 
   1   5  12        5.01        6.71      1.24 o 
   1   5  13        6.26        6.93      1.08 o 
  -1  -5 -14        0.75       -0.65      0.80 o 
   1   6 -12        0.35       -1.31      0.90 o 
   1   6 -11        1.11        0.17      1.02 o 
   1   6 -10        1.83        0.82      1.01 o 
   1   6  -9        0.55       -1.19      1.37 o 
   1   6  -8        9.83       10.18      1.46 o 
   1   6  -7        0.01        0.35      1.27 o 
   1   6  -6        5.84        5.18      1.09 o 
   1   6  -5        2.54        1.60      1.23 o 
   1   6  -4        0.64        1.37      1.77 o 
   1   6  -3        1.59        1.65      1.75 o 
   1   6  -2        0.24        1.27      1.33 o 
   1   6  -1       59.27       72.99      2.72 o 
   1   6   0        2.41        3.76      1.57 o 
   1   6   1       17.66       34.88      2.56 o 
   1   6   2       36.60       44.83      2.44 o 
   1   6   4        0.48        3.70      1.67 o 
   1   6   5        0.09       -0.51      1.65 o 
   1   6   6        0.04        3.15      1.99 o 
   1   6   7        0.03        0.65      1.31 o 
   1   6   8        0.21        0.48      1.45 o 
   1   6   9        0.11        1.18      2.51 o 
   1   6  10        0.00        1.61      1.26 o 
  -1  -6 -11        0.46        4.72      1.18 o 
   1   6  12        0.48        0.42      1.14 o 
   1   6  13        0.23       -0.05      0.98 o 
  -1  -7  12        0.84       -0.17      0.89 o 
   1   7 -11        0.55       -0.50      0.84 o 
   1   7 -10        6.08        6.21      1.11 o 
   1   7  -9        1.81        6.60      1.22 o 
   1   7  -8        0.06        2.02      1.12 o 
   1   7  -7        0.06       -0.01      1.11 o 
   1   7  -6        1.46        3.70      1.21 o 
   1   7  -5        1.47        3.55      1.48 o 
   1   7  -4        3.59        2.24      1.37 o 
   1   7  -3       13.08       10.21      1.33 o 
   1   7  -2        1.83        3.31      1.06 o 
   1   7   0        0.16       -0.42      1.53 o 
   1   7   1        0.01        1.45      1.49 o 
   1   7   2        0.21        2.36      1.56 o 
   1   7   4        0.42        1.28      1.32 o 
   1   7   6        0.16        0.58      1.20 o 
   1   7   7        9.94       11.34      1.51 o 
   1   7   8        0.63        1.16      1.26 o 
   1   7   9        4.25        2.92      1.34 o 
   1   7  10       14.05        7.72      1.38 o 
   1   7  11        1.59        4.63      1.24 o 
   1   7  12        0.13        4.35      1.21 o 
   1   7  13        0.11       -0.08      0.92 o 
   1   8  -9        0.03       -0.64      0.90 o 
   1   8  -8        0.85        0.56      0.98 o 
   1   8  -7        5.98        8.06      1.28 o 
   1   8  -6        0.63        1.60      1.11 o 
   1   8  -5        0.42       -0.02      1.08 o 
   1   8  -4        0.85        0.11      1.09 o 
   1   8  -3        0.27        1.16      1.07 o 
   1   8  -2        2.07        2.29      1.40 o 
   1   8  -1        2.49        1.30      1.10 o 
   1   8   0       19.45       18.83      1.47 o 
   1   8   1       18.97       23.80      1.54 o 
   1   8   2        6.11        8.28      1.98 o 
   1   8   3        0.21        3.88      6.01 o 
   1   8   4        0.22       -0.19      1.08 o 
   1   8   5        0.42        0.54      1.13 o 
   1   8   6        0.53        0.69      1.20 o 
   1   8   7        0.52        0.32      1.22 o 
   1   8   8        3.58        1.06      1.22 o 
   1   8   9        1.91        2.23      1.30 o 
   1   8  10        0.52        0.46      1.20 o 
   1   8  11        0.39        1.84      1.13 o 
   1   8  12        1.35        1.05      1.03 o 
   1  11  -5        0.11       -0.88      0.70 o 
   1  11  -4        0.39       -0.83      0.84 o 
   1  11  -3        0.39        0.21      0.91 o 
   1  11  -2        0.79        0.66      0.98 o 
   1  11  -1        2.10        3.02      1.08 o 
   1  11   0        5.16        7.25      1.21 o 
   1  11   1        5.65        9.96      1.25 o 
   1  11   2        2.17        7.99      1.17 o 
   1  11   3        0.66        3.59      1.07 o 
   1  11   4        0.16       -0.06      0.92 o 
   1  11   5        0.05        0.03      0.87 o 
   1  11   6        0.00        0.00      0.90 o 
   1  11   7        0.20        0.09      1.58 o 
   1  11   8        0.88       -0.45      0.69 o 
   1  12  -2        0.02        0.70      1.21 o 
   1  12  -1        0.47       -0.12      0.81 o 
   1  12   0        0.74        0.34      1.11 o 
   1  12   1        4.45        5.39      0.96 o 
   1  12   2        2.01        1.60      1.25 o 
   1  12   3        0.55        0.03      0.85 o 
   1  12   4        0.30       -0.93      0.78 o 
   1  12   5        0.06        0.14      0.75 o 
  -2  11   7       19.96       18.46      0.97 o 
  -2  11   6        1.89        1.25      0.95 o 
  -2  11   5        0.45       -0.52      0.97 o 
  -2  11   4        0.00        0.62      1.07 o 
  -2  11   3        8.20        6.27      1.09 o 
  -2  11   2        5.52        2.03      1.16 o 
  -2  11   1       51.59       38.22      1.61 o 
  -2  11   0        3.80        9.29      1.25 o 
  -2  11  -1        3.43        2.49      1.05 o 
  -2  11  -2        1.35        1.67      0.96 o 
  -2  11  -3        2.41        1.25      0.98 o 
  -2  11  -4        0.00       -0.28      0.88 o 
  -2  11  -5        1.20        0.41      0.91 o 
  -2  11  -6        0.09        0.85      0.78 o 
  -2  10   9        1.93        2.69      0.73 o 
  -2  10   8        2.71        1.79      1.98 o 
  -2  10   7       17.62       16.70      1.31 o 
  -2  10   6       14.69       13.26      1.29 o 
  -2  10   5        0.84        1.00      1.11 o 
  -2  10   4        1.22        2.60      1.24 o 
  -2  10   3        0.75        1.39      1.27 o 
  -2  10   2        0.59        2.97      1.34 o 
  -2  10   1       42.55       51.42      1.87 o 
  -2  10   0      203.06      191.40      6.07 o 
  -2  10  -1       99.92       95.00      3.58 o 
  -2  10  -2       36.07       31.22      3.87 o 
  -2  10  -3        2.43        1.72      1.15 o 
  -2  10  -4        2.10        1.46      1.12 o 
  -2  10  -5       13.58        9.46      1.25 o 
  -2  10  -6       18.17       17.45      1.33 o 
  -2  10  -7       18.70       18.96      1.28 o 
  -2  10  -8        5.24        2.83      0.92 o 
   2  -9 -10       51.00       62.82      5.67 o 
  -2   9   9       98.88      105.85      2.30 o 
  -2   9   8       44.81       46.40      1.72 o 
  -2   9   7        6.32        7.98      1.34 o 
  -2   9   6        0.33        0.13      1.21 o 
  -2   9   5        4.74        4.41      1.30 o 
  -2   9   4       25.67       22.36      4.10 o 
  -2   9   3       55.00       49.32      2.01 o 
  -2   9   2      412.78      363.43      4.05 o 
  -2   9   1      178.79      161.46      3.01 o 
  -2   9   0       18.50       32.60      1.76 o 
  -2   9  -1       68.90       61.49      2.07 o 
  -2   9  -2       43.35       36.28      1.82 o 
  -2   9  -3        0.19        0.75      1.22 o 
  -2   9  -4        0.30        0.38      2.10 o 
  -2   9  -5       13.79       11.13      1.38 o 
  -2   9  -6        6.59        3.79      1.22 o 
  -2   9  -7        0.35        0.77      1.10 o 
  -2   9  -8        6.30        4.91      1.21 o 
  -2   9  -9        1.23        1.27      0.99 o 
  -2   9 -10       14.08       16.36      1.03 o 
  -2   8  11        1.84        4.64      1.25 o 
  -2   8  10        2.78        3.68      1.21 o 
  -2   8   9        6.58        5.15      1.34 o 
  -2   8   8        8.24        5.69      1.31 o 
  -2   8   7       33.64       36.11      1.78 o 
  -2   8   6       25.63       23.24      1.61 o 
  -2   8   5        0.50        1.55      1.24 o 
  -2   8   4        9.64        9.74      1.75 o 
  -2   8   3        5.50        4.98      1.24 o 
  -2   8   2       48.41       44.89      2.19 o 
  -2   8   1      185.36      184.08      3.75 o 
  -2   8   0      110.96      111.56      2.47 o 
  -2   8  -1      272.75      256.40      5.55 o 
  -2   8  -2       16.83       15.88      1.45 o 
  -2   8  -3       37.66       29.85      1.63 o 
  -2   8  -4        2.90        0.53      1.17 o 
  -2   8  -5        0.07       -0.49      1.10 o 
  -2   8  -6      120.75      103.95      2.48 o 
  -2   8  -7       46.38       44.59      1.81 o 
  -2   8  -8        2.51        1.68      1.20 o 
  -2   8  -9        1.73        2.22      1.17 o 
  -2   8 -10        0.13       -0.69      1.04 o 
  -2   8 -11        0.27       -0.02      0.91 o 
  -2   7  12        0.41        1.83      1.04 o 
  -2   7 -12       10.38       12.66      0.94 o 
   2  -5 -13       14.79       16.64      1.10 o 
  -2   5  12       12.27       12.01      1.29 o 
   2  -5 -11      257.41      260.97      3.81 o 
  -2   5  10      149.03      158.30      3.17 o 
  -2   5   9      172.86      172.72      3.46 o 
   2  -5  -8       46.94       43.38      3.33 o 
   2  -5  -7       57.05       53.59      2.37 o 
   2  -5  -6        3.25        1.94      1.67 o 
   2  -5  -5        8.53        9.98      1.81 o 
  -2   5   4      133.84      117.36      3.49 o 
  -2   5   2      587.14      581.22      6.42 o 
   2  -5  -1       12.66       10.13      1.54 o 
  -2   5   0       16.45       11.65      1.39 o 
  -2   5  -4        1.77        2.34      1.36 o 
  -2   5  -5       19.52       20.08      2.04 o 
  -2   5  -6       14.00       17.17      2.09 o 
  -2   5  -7       19.28       14.61      1.54 o 
  -2   5  -8       26.58       24.78      1.71 o 
  -2   5  -9       86.16       75.91      2.15 o 
  -2   5 -10      206.59      173.15      3.03 o 
  -2   5 -11        1.11        4.26      1.19 o 
  -2   5 -12        1.59        0.91      1.08 o 
  -2   5 -13        3.64        5.24      1.05 o 
  -2   5 -14        0.50        0.28      0.79 o 
   2  -4 -14        0.47       -0.53      0.75 o 
   2  -4 -13        8.28        6.80      1.05 o 
  -2   4  12        0.27        0.67      1.12 o 
   2  -4 -11       64.27       89.17      2.45 o 
  -2   4  10       88.95       96.34      2.77 o 
   2  -4  -9      153.26      148.72      5.90 o 
   2  -4  -8      292.37      290.93      8.26 o 
   2  -4  -7       22.63       27.64      4.28 o 
   2  -4  -6       91.23      110.71     14.54 o 
   2  -4  -5        0.50       -0.04      1.34 o 
   2  -4  -4       36.95       46.10      8.71 o 
   2  -4  -3      802.07      908.37     53.54 o 
   2  -4  -2      443.97      531.22     20.98 o 
   2  -4  -1       37.85       49.36      3.19 o 
  -2   4   0      179.91      160.58      4.97 o 
   2  -4   1       44.11       27.47      1.22 o 
  -2   4  -2        1.67       -0.07      1.11 o 
  -2   4  -3      130.67      135.39      2.94 o 
  -2   4  -4      974.55      878.75     23.74 o 
  -2   4  -5       26.12       30.89      2.79 o 
  -2   4  -6       28.38       28.71      2.22 o 
  -2   4  -7        7.16        3.98      2.00 o 
  -2   4  -8       49.38       38.14      1.79 o 
  -2   4  -9      248.88      215.25      4.95 o 
  -2   4 -10      112.52      100.31      2.79 o 
  -2   4 -11      132.52      132.38      2.69 o 
  -2   4 -12        8.54        9.40      1.31 o 
  -2   4 -13        1.58        0.67      1.05 o 
  -2   4 -14       11.93       10.41      1.95 o 
   2  -3 -14        2.85        4.23      0.86 o 
   2  -3 -13        0.00        0.24      1.23 o 
   2  -3 -12       10.33        7.96      1.47 o 
   2  -3 -11       29.82       26.78      1.71 o 
   2  -3 -10        0.64        2.09      1.30 o 
   2  -3  -9      139.17      129.76      4.99 o 
   2  -3  -8       88.95      102.48      3.21 o 
   2  -3  -7      523.48      572.91      7.82 o 
   2  -3  -6      160.67      186.01      4.34 o 
   2  -3  -5      232.13      275.46      4.92 o 
   2  -3  -4       45.06       55.95      3.06 o 
   2  -3  -3      105.43      119.45     13.93 o 
   2  -3  -2      758.96      773.92     12.20 o 
   2  -3  -1      304.87      309.75     17.27 o 
  -2   3   0     7116.61     6545.18     53.62 o 
  -2   3  -1     2978.16     2641.93      7.55 o 
  -2   3  -2     1998.25     1907.65     54.75 o 
  -2   3  -3     1091.61     1002.57     15.91 o 
  -2   3  -4     1233.08     1113.84     22.85 o 
  -2   3  -5        6.81        5.57      2.37 o 
  -2   3  -6       28.37       30.32      2.34 o 
  -2   3  -7      514.56      486.15     25.66 o 
  -2   3  -8       55.61       44.50      7.72 o 
  -2   3  -9       44.24       46.91      1.99 o 
  -2   3 -10      151.82      152.80      3.44 o 
  -2   3 -11      319.36      277.52      3.72 o 
  -2   3 -12       28.10       34.57      2.17 o 
  -2   3 -13        0.57        0.39      1.06 o 
  -2   3 -14        0.00        0.77      1.18 o 
  -2   3 -15        1.34        0.41      0.79 o 
   2  -2 -14        4.24        6.95      0.91 o 
   2  -2 -13        3.61        3.04      1.15 o 
   2  -2 -12       56.04       53.34      1.98 o 
   2  -2 -11       94.88       89.16      2.40 o 
   2  -2 -10       51.78       44.38      2.78 o 
  -2   2   9      837.14      860.22      6.51 o 
   2  -2  -8       19.19       22.62      2.30 o 
   2  -2  -7      500.70      622.59     30.75 o 
   2  -2  -6      461.84      542.08     24.80 o 
   2  -2  -5        1.91        1.41      1.32 o 
   2  -2  -4      583.12      616.63      5.28 o 
   2  -2  -3        6.85        6.21      1.28 o 
   2  -2  -2     4121.35     3784.05      6.44 o 
  -2   2   1      126.09      145.36      2.14 o 
  -2   2   0    12223.84    12948.91     62.70 o 
  -2   2  -1      903.32      948.77      6.57 o 
  -2   2  -2      815.78      707.95      4.75 o 
  -2   2  -3     1485.66     1250.18      7.10 o 
  -2   2  -4      184.07      186.26      3.24 o 
  -2   2  -5       20.68       11.62      1.64 o 
  -2   2  -6       41.26       37.76      2.27 o 
  -2   2  -7      740.99      794.25     31.13 o 
  -2   2  -8      241.09      232.67      6.13 o 
  -2   2  -9       84.77       95.81      2.68 o 
  -2   2 -10      848.08      721.69      7.26 o 
  -2   2 -11        0.05        2.30      1.16 o 
  -2   2 -12      178.33      155.89      6.45 o 
  -2   2 -13        0.37       -0.62      1.07 o 
  -2   2 -14       17.43       25.39      1.36 o 
  -2   2 -15        3.47        3.26      0.89 o 
   2  -1 -14        3.87        5.69      0.91 o 
   2  -1 -13        5.24        7.28      1.15 o 
   2  -1 -12        0.53        2.52      1.21 o 
   2  -1 -11      186.08      194.00      3.25 o 
   2  -1 -10       13.34        9.61      1.35 o 
   2  -1  -8       18.06       35.08      2.48 o 
   2  -1  -7        1.62        6.39      1.68 o 
   2  -1  -6      308.54      346.18      5.23 o 
   2  -1  -5        5.19       16.36      2.77 o 
   2  -1  -4      126.19      127.87      2.76 o 
   2  -1  -2       56.18       56.35      1.38 o 
   2  -1  -1     3307.24     3762.82      7.77 o 
   2  -1   0     1693.32     2061.28      5.49 o 
  -2   1  -1     1484.19     1623.96      6.34 o 
  -2   1  -2      476.70      496.09      4.03 o 
  -2   1  -3     1013.33      871.69      5.78 o 
  -2   1  -4       10.24       21.08      1.59 o 
  -2   1  -5        4.64        1.93      1.35 o 
  -2   1  -6     1122.71     1175.03      9.43 o 
  -2   1  -7      562.15      551.44      7.25 o 
  -2   1  -8      439.88      413.41     16.39 o 
  -2   1  -9      652.23      653.24     13.73 o 
  -2   1 -10      839.53      805.10      6.52 o 
  -2   1 -11        1.93        3.44      1.10 o 
  -2   1 -12       17.23       20.51      1.45 o 
  -2   1 -13       39.04       37.52      1.63 o 
  -2   1 -14        0.79       -0.05      0.97 o 
  -2   1 -15        4.97        6.71      0.97 o 
   2   1 -14        4.71        7.26      0.90 o 
   2   1 -13        0.22       -0.40      1.28 o 
   2   1 -12       40.77       40.23      2.78 o 
   2   1 -11       15.72       19.99      1.45 o 
   2   1 -10        2.17        1.20      1.30 o 
   2   1  -9      848.84      872.83      9.05 o 
   2   1  -8      618.60      629.79      8.42 o 
   2   1  -7      438.28      389.23      6.31 o 
   2   1  -6      563.47      544.37      6.85 o 
   2   1  -5     1160.90     1179.08      9.18 o 
   2   1  -4        6.03        1.84      1.21 o 
   2   1  -3        8.78       21.81      1.44 o 
   2   1  -2     1034.08      920.56      6.10 o 
   2   1  -1      475.12      487.25     23.07 o 
   2   1   0     1379.33     1658.16      8.86 o 
   2   1   1     1725.40     1921.35      9.78 o 
  -2  -1  -2     3379.21     3665.66     29.36 o 
  -2  -1  -3       60.23       50.44      1.50 o 
  -2  -1  -4       60.43       68.25      2.10 o 
  -2  -1  -5      133.15      122.87      2.92 o 
  -2  -1  -6        5.86       16.07      1.82 o 
  -2  -1  -7      318.86      355.01     12.64 o 
  -2  -1  -8        2.20        6.57      1.67 o 
  -2  -1  -9       19.28       34.78      2.62 o 
  -2  -1 -11       10.10       11.54      1.64 o 
  -2  -1 -12      176.67      183.50      2.97 o 
  -2  -1 -13        0.77        2.38      1.04 o 
  -2  -1 -14        6.15        8.29      1.07 o 
  -2  -1 -15        6.09        6.49      1.77 o 
   2   2 -14        2.80        2.98      0.78 o 
   2   2 -13       18.62       26.13      1.30 o 
   2   2 -12        0.51       -0.09      1.01 o 
   2   2 -11      171.24      161.72      4.06 o 
   2   2 -10        0.73        2.09      1.26 o 
   2   2  -9      806.54      754.91     18.57 o 
   2   2  -8       76.75       92.11      4.27 o 
   2   2  -7      214.30      224.83      5.13 o 
   2   2  -6      765.08      782.74      8.69 o 
   2   2  -5       45.79       38.54      2.30 o 
   2   2  -4       20.00       12.28      1.69 o 
   2   2  -3      198.28      201.36      3.76 o 
   2   2  -2     1498.55     1384.77      8.48 o 
   2   2  -1      799.58      779.45      5.94 o 
   2   2   0      932.90     1120.68     44.44 o 
   2   2   1    12182.36    13152.58    272.45 o 
  -2  -2  -2      130.34      148.65      2.46 o 
  -2  -2  -3     4029.61     3782.62     11.90 o 
  -2  -2  -4        7.04        5.96      1.10 o 
  -2  -2  -5      606.14      562.05     25.91 o 
  -2  -2  -6        1.83        2.62      1.41 o 
  -2  -2  -7      472.11      516.10     36.62 o 
  -2  -2  -8      511.68      598.64     28.10 o 
  -2  -2  -9       20.52       27.16      2.61 o 
  -2  -2 -10      844.45      946.71      7.36 o 
  -2  -2 -11       50.47       45.18      4.21 o 
  -2  -2 -12       99.29       97.19      2.27 o 
  -2  -2 -13       57.77       54.65      4.01 o 
  -2  -2 -14        3.35        3.77      1.07 o 
  -2  -2 -15        3.42        6.45      1.02 o 
   2   3 -14        0.91        1.10      0.60 o 
   2   3 -13        0.00        0.01      0.83 o 
   2   3 -12        0.90        1.30      0.94 o 
   2   3 -11       29.62       32.84      4.37 o 
   2   3 -10      304.15      305.32     16.99 o 
   2   3  -9      143.92      164.58      3.66 o 
   2   3  -8       52.36       46.63      2.11 o 
   2   3  -7       55.08       43.24      2.96 o 
   2   3  -6      497.26      453.51      7.14 o 
   2   3  -5       27.56       28.06      2.24 o 
   2   3  -4        6.33        4.88      1.61 o 
   2   3  -3     1178.25     1111.00      8.97 o 
   2   3  -2     1096.71     1078.66      8.19 o 
   2   3  -1     2066.47     2087.03     37.73 o 
   2   3   0     2974.98     2934.35     82.61 o 
  -2  -3  -1     6763.18     6893.00    132.53 o 
  -2  -3  -2      322.53      319.87      3.77 o 
  -2  -3  -3      779.97      749.77     31.51 o 
  -2  -3  -4       96.47      105.14      2.46 o 
  -2  -3  -5       45.74       48.21      2.12 o 
  -2  -3  -6      230.17      245.45      4.40 o 
  -2  -3  -7      164.61      179.39      4.17 o 
  -2  -3  -8      457.97      524.39     22.88 o 
  -2  -3  -9      103.43      106.51      3.91 o 
   2   3  10      134.41      148.39      2.62 o 
  -2  -3 -11        1.03       -0.60      1.09 o 
  -2  -3 -12       28.29       28.33      1.64 o 
  -2  -3 -13       10.63        8.05      1.25 o 
  -2  -3 -14        0.17       -0.48      0.95 o 
  -2  -3 -15        2.78        6.18      0.92 o 
   2   4 -13       11.45       10.75      1.05 o 
   2   4 -12        0.92       -0.75      0.90 o 
   2   4 -11        9.96       11.58      2.23 o 
   2   4 -10      124.65      153.44     15.07 o 
   2   4  -9       94.75      114.86     13.58 o 
   2   4  -8      255.72      229.39      3.88 o 
   2   4  -7       42.88       38.26      2.00 o 
   2   4  -6        9.17        6.75      2.13 o 
   2   4  -5       29.42       29.80      2.55 o 
   2   4  -4       24.51       29.24      2.38 o 
   2   4  -3      948.56      889.64      8.59 o 
   2   4  -2      117.01      130.02      3.35 o 
   2   4  -1        0.33        0.14      1.46 o 
   2   4   0       44.40       33.71      1.91 o 
  -2  -4  -1      175.68      167.41      1.99 o 
  -2  -4  -2       39.67       46.36      1.84 o 
  -2  -4  -3      438.70      526.96      7.42 o 
  -2  -4  -4      771.40      874.56      6.92 o 
  -2  -4  -5       37.57       43.96      1.93 o 
  -2  -4  -6        0.90       -0.36      1.29 o 
  -2  -4  -7       86.18      111.14     10.39 o 
   2   4   8       22.90       21.85      2.32 o 
   2   4   9      296.48      291.63      8.02 o 
   2   4  10      145.43      158.42      3.39 o 
   2   4  11       83.44       99.94      4.42 o 
  -2  -4 -12       65.06       89.85      2.38 o 
  -2  -4 -13        0.33        0.72      1.01 o 
  -2  -4 -14       10.59        7.07      1.11 o 
  -2  -4 -15        0.60        1.36      0.72 o 
   2   5 -13        0.85        1.00      0.81 o 
   2   5 -12        4.51        3.40      1.04 o 
   2   5 -11        1.49        1.32      1.12 o 
   2   5 -10        1.21        5.07      1.30 o 
   2   5  -9      190.04      187.39      3.26 o 
   2   5  -8       84.50       85.07      2.39 o 
   2   5  -7       34.34       20.53      2.06 o 
   2   5  -6       20.35       15.49      2.95 o 
   2   5  -5       11.43       10.25      2.28 o 
   2   5  -4       20.00       13.10      2.04 o 
   2   5   1       14.91       15.01      1.70 o 
   2   5   7        1.66        3.67      1.85 o 
   2   5   8       59.79       62.45      2.49 o 
   2   5   9       50.55       42.68      2.97 o 
   2   5  10      168.47      174.20      7.05 o 
   2   5  11      153.80      167.27     11.84 o 
  -2  -5 -12      257.89      266.39      3.59 o 
   2   5  13       14.95       12.73      1.25 o 
   2   5  14       14.57       15.32      1.22 o 
   2   7 -11        9.98       11.22      0.94 o 
   2   7  -2       40.17       33.75      1.62 o 
   2   7  13        0.66        2.66      0.94 o 
   2   8 -10        0.15       -0.91      0.79 o 
   2   8  -9        0.19       -0.77      1.33 o 
   2   8  -8        0.74        2.41      1.04 o 
   2   8  -7        1.65        2.32      1.13 o 
   2   8  -6       48.19       40.08      2.15 o 
   2   8  -5      111.68      101.38      8.29 o 
   2   8  -4        0.23        0.29      1.02 o 
   2   8  -3        2.65        6.57      9.63 o 
   2   8  -2       34.99       29.14      3.19 o 
   2   8  -1       17.02       17.47      1.49 o 
   2   8   0      259.95      248.77      3.34 o 
   2   8   1      112.58      102.82      2.39 o 
   2   8   2      175.19      184.93      6.05 o 
   2   8   3       46.11       42.49      2.17 o 
   2   8   4        5.41        4.24      1.28 o 
   2   8   5        9.71        9.00      1.26 o 
   2   8   6        0.50        1.10      1.04 o 
   2   8   7       24.53       22.24      1.64 o 
   2   8   8       33.16       36.23      1.81 o 
   2   8   9        9.18        6.65      1.35 o 
   2   8  10        7.09        4.50      1.27 o 
   2   8  11        1.87        3.35      1.15 o 
   2   8  12        2.68        4.24      1.03 o 
  -2  -9   9       13.39       14.49      2.61 o 
   2   9  -8        0.78        1.68      0.89 o 
   2   9  -7        4.81        4.93      1.09 o 
   2   9  -6        0.31        0.95      0.95 o 
   2   9  -5        6.00        4.77      1.12 o 
   2   9  -4       12.46       11.86      1.26 o 
   2   9  -3        0.22       -0.44      1.04 o 
   2   9  -2        0.11       -0.34      1.08 o 
   2   9  -1       40.25       35.32      1.68 o 
   2   9   0       63.30       56.46      1.94 o 
   2   9   1       22.65       33.06      1.69 o 
   2   9   2      176.42      155.72      2.78 o 
   2   9   3      398.79      332.62      3.77 o 
   2   9   4       57.30       53.35      1.85 o 
   2   9   5       23.48       23.78      1.74 o 
   2   9   6        4.63        4.08      1.13 o 
   2   9   7        0.11        0.56      1.09 o 
   2   9   8        7.75        6.09      1.24 o 
   2   9   9       42.75       44.99      1.75 o 
   2   9  10       97.61      103.14      2.19 o 
   2   9  11       51.73       56.39      1.60 o 
   2  10  -7        5.32        3.64      0.79 o 
   2  10  -6       18.02       17.40      1.10 o 
   2  10  -5       19.67       15.75      1.09 o 
   2  10  -4       12.93        9.53      1.12 o 
   2  10  -3        2.55        0.20      1.01 o 
   2  10  -2        1.75        1.25      1.02 o 
   2  10  -1       35.16       27.72      1.45 o 
   2  10   0       92.47       80.71      2.14 o 
   2  10   1      186.99      176.84      2.92 o 
   2  10   2       41.30       57.45      1.88 o 
   2  10   3        0.58        5.15      1.16 o 
   2  10   4        0.35        1.10      1.07 o 
   2  10   5        1.29        1.50      1.00 o 
   2  10   6        0.58       -0.08      0.93 o 
   2  10   7       14.81       13.40      1.19 o 
   2  10   8       18.76       16.50      1.21 o 
   2  10   9        2.05        2.79      0.95 o 
   2  10  10        1.21        2.73      0.86 o 
   2  11  -5        0.04       -0.20      0.70 o 
   2  11  -4        1.07        1.34      0.75 o 
   2  11  -3        0.06       -0.39      0.84 o 
   2  11  -2        2.17        2.06      0.94 o 
   2  11  -1        1.45        0.92      0.99 o 
   2  11   0        3.00        1.74      1.03 o 
   2  11   1        4.32       10.22      1.18 o 
   2  11   2       43.88       37.00      1.47 o 
   2  11   3        5.88        3.73      1.04 o 
   2  11   4        8.14        5.85      1.05 o 
   2  11   5        0.00        0.16      0.89 o 
   2  11   6        0.45        0.36      0.90 o 
   2  11   7        2.09        2.00      0.78 o 
   2  11   8       20.55       20.24      0.93 o 
  -3  12   1        1.82        3.15      0.82 o 
  -3  12   0        3.12        6.70      0.86 o 
  -3  11   6        0.20        0.51      0.84 o 
  -3  11   5        0.32        0.84      0.97 o 
  -3  11   4        0.03        0.65      1.00 o 
  -3  11   3        0.01       -0.15      1.05 o 
  -3  11   2        0.01        3.92      1.16 o 
  -3  11   1        1.61        4.64      1.17 o 
  -3  11   0        3.47        4.78      1.10 o 
  -3  11  -1        5.14        5.81      1.04 o 
  -3  11  -2        2.40        2.99      0.94 o 
  -3  11  -3        0.13        1.02      0.90 o 
  -3  11  -4        0.21       -0.23      0.90 o 
  -3  11  -5        0.45        0.46      0.87 o 
  -3  11  -6        0.04       -0.36      0.78 o 
  -3   8  11        0.50        1.73      1.68 o 
  -3   8  10        0.70        0.38      1.11 o 
  -3   8   9        0.02        0.97      1.18 o 
  -3   8   8        6.30        4.38      1.52 o 
  -3   8   7       10.49        3.82      1.37 o 
  -3   8   6        1.99        4.19      1.31 o 
  -3   8   5        1.31        1.86      1.27 o 
  -3   8   4        1.35        1.41      1.33 o 
  -3   8   3        0.98        2.45      1.30 o 
  -3   8   2        1.54        2.57      1.23 o 
  -3   8   0       38.13       45.96      1.86 o 
  -3   8  -3        9.67        7.76      1.32 o 
  -3   8  -4        0.10        0.02      1.20 o 
  -3   8  -5        1.97        3.12      1.11 o 
  -3   8  -6        2.12        3.14      1.20 o 
  -3   8  -7        1.07        1.37      2.34 o 
  -3   8  -8        1.94        5.03      1.22 o 
  -3   8  -9        0.94        0.53      1.10 o 
  -3   8 -10        1.05        0.77      1.06 o 
  -3   8 -11        1.90        1.58      0.94 o 
  -3   7  12        0.18        0.37      0.77 o 
  -3   7  11        2.99        3.45      1.03 o 
  -3   7  10        0.39        1.68      1.22 o 
  -3   7   9        0.51        2.85      1.53 o 
  -3   7   8       23.76       26.90      1.84 o 
  -3   7   7        3.21        5.98      1.50 o 
  -3   7   6        0.58        1.31      1.25 o 
   3  -7  -5        0.74        0.52      1.84 o 
   3  -7  -4        1.61        6.29      1.71 o 
   3  -7  -3        2.27        2.74      1.58 o 
   3  -7  -2        0.03        3.93      1.21 o 
   3  -7  -1       33.96       32.70      1.59 o 
   3  -7   0        0.68        2.91      1.80 o 
   3  -7   2        3.61        7.03      1.74 o 
   3  -7   3        1.71        7.95      2.07 o 
   3  -7   4        7.69        9.88      1.84 o 
   3  -7   5        1.54        2.24      1.10 o 
  -3   7  -6        1.25        0.06      1.26 o 
  -3   7  -7        3.63        0.19      1.30 o 
  -3   7  -8       10.15       20.16      1.51 o 
  -3   7  -9        4.16        5.22      1.27 o 
  -3   7 -10        3.19        2.25      1.15 o 
   3  -7  11        0.20        0.53      1.16 o 
  -3   7 -12        0.71        1.73      0.93 o 
  -3   6  12        0.24        2.88      0.93 o 
  -3   6  11        0.01        1.56      1.12 o 
  -3   6  10        0.84        2.18      1.35 o 
  -3   6   9        0.45        1.18      1.53 o 
  -3   6   7        5.97        9.45      1.51 o 
   3  -6  -6        0.21        2.69      1.52 o 
   3  -6  -5        0.54        0.46      1.37 o 
   3  -6  -4        0.31        0.95      1.55 o 
   3  -6  -3        7.15        6.29      1.81 o 
   3  -6  -2        6.43       12.72      1.82 o 
   3  -6  -1       17.31       36.63      6.87 o 
   3  -6   1        5.14        9.98      2.12 o 
   3  -6   2       46.99       45.27      2.80 o 
   3  -6   3        0.00        1.05      1.65 o 
  -3   6  -4        3.06        5.86      1.35 o 
  -3   6  -5        0.09        0.43      1.10 o 
  -3   6  -6        3.15        3.00      1.62 o 
  -3   6  -7        5.75        9.41      1.81 o 
  -3   6  -8        0.07        1.16      1.21 o 
  -3   6  -9       30.20       19.56      1.57 o 
  -3   6 -10        0.01       -1.23      1.18 o 
  -3   6 -11        1.34        1.02      1.14 o 
  -3   6 -12        4.18        4.74      1.07 o 
  -3   6 -13        1.68        0.89      0.91 o 
   3  -5 -13        0.14       -1.03      0.78 o 
  -3   5  12        0.28        0.91      1.04 o 
  -3   5  11        0.08        0.97      1.18 o 
  -3   5  10        1.52        3.00      1.57 o 
  -3   5   9        6.01        9.27      1.72 o 
  -3   5   8       11.17       20.16      1.83 o 
   3  -5  -7        3.17        3.90      1.82 o 
   3  -5  -6        2.40        2.94      1.49 o 
   3  -5  -5        0.39        0.26      1.62 o 
   3  -5  -4        6.40        8.28      2.23 o 
   3  -5  -3       14.57       18.40      2.16 o 
   3  -5  -2        6.93        7.78      1.57 o 
   3  -5  -1        0.53       13.99      4.17 o 
   3  -5   0        9.97       11.01      3.26 o 
   3  -5   1        0.46        4.19      1.61 o 
   3  -5   2       12.98        8.03      1.70 o 
   3  -5   3       15.12       14.26      1.87 o 
  -3   5  -4        4.25       13.82      2.21 o 
  -3   5  -5       12.49       10.05      2.06 o 
  -3   5  -6        0.02        0.06      0.97 o 
  -3   5  -7        8.74        6.76      1.34 o 
  -3   5  -8       11.13        7.05      1.69 o 
  -3   5  -9        8.25       12.94      2.01 o 
  -3   5 -10       14.06       12.37      1.47 o 
  -3   5 -11        0.62        0.78      1.50 o 
  -3   5 -12        0.02        0.75      1.08 o 
  -3   5 -13        0.00        0.02      0.99 o 
  -3   5 -14        0.40        0.50      0.80 o 
   3  -4 -13        0.68       -0.07      1.63 o 
   3  -4 -12        2.41        0.68      1.08 o 
  -3   4  11        0.05        2.28      1.30 o 
   3  -4  -8        3.27        1.98      2.32 o 
  -3   4  -3        1.12        3.54      1.26 o 
  -3   4 -13        0.03        0.05      1.04 o 
  -3   4 -14        0.00        0.27      0.84 o 
   3  -2 -14        0.07        0.70      0.73 o 
   3  -2 -13        0.00       -0.16      1.54 o 
   3  -2 -12        5.55        5.89      1.23 o 
   3  -2 -11        0.41        3.83      1.33 o 
   3  -2 -10       15.57        9.61      1.68 o 
  -3   2   9        8.31        7.35      1.74 o 
   3  -2  -8       10.30        7.34      1.68 o 
   3  -2  -7       18.61       16.03      2.14 o 
   3  -2  -6        4.05        1.66      1.63 o 
   3  -2  -5        0.01        1.45      1.42 o 
   3  -2  -3       30.42       21.34      1.72 o 
   3  -2  -2        7.57        9.20      0.97 o 
   3  -2  -1        0.39        2.70      1.14 o 
   3  -2   0      109.96       86.96      4.68 o 
   3  -2   1       73.73      101.67      2.52 o 
  -3   2  -2       13.45        7.21      1.27 o 
  -3   2  -3        9.15       10.77      1.35 o 
  -3   2  -4        5.74        9.97      1.51 o 
  -3   2  -5       28.19       19.51      1.85 o 
  -3   2  -6        0.61       -0.07      1.48 o 
  -3   2  -7        1.73        2.45      1.84 o 
  -3   2  -8       14.30       15.68      4.20 o 
  -3   2  -9        6.22        6.24      1.59 o 
  -3   2 -10        1.23        3.56      1.99 o 
  -3   2 -11        0.88        3.06      1.23 o 
  -3   2 -12        7.63        6.23      1.85 o 
  -3   2 -13        0.01        2.10      1.06 o 
  -3   2 -14        0.05        0.33      0.92 o 
  -3   2 -15        0.17       -0.81      0.80 o 
   3  -1 -14        0.17        0.08      0.73 o 
   3  -1 -13        0.98        0.00      0.94 o 
   3  -1 -12        4.70        3.81      1.19 o 
   3  -1 -11        6.66        6.02      1.34 o 
   3  -1 -10        0.34        6.80      1.40 o 
   3  -1  -9       41.80       38.58      1.81 o 
   3  -1  -8        2.05        4.70      1.57 o 
   3  -1  -7       30.23       42.86      2.52 o 
   3  -1  -6       29.96       30.66      2.10 o 
   3  -1  -5       15.61       16.42      2.88 o 
   3  -1  -4        1.59        1.06      1.20 o 
   3  -1  -2      255.53      281.29      7.40 o 
   3  -1  -1      213.77      239.06     13.05 o 
  -3   1  -1      893.62      823.99     70.17 o 
  -3   1  -3      225.35      271.88      3.80 o 
  -3   1  -4       33.56       35.96      1.95 o 
  -3   1  -5        5.54        7.20      1.52 o 
  -3   1  -6        7.11        4.11      1.59 o 
  -3   1  -8       45.86       38.71      2.73 o 
  -3   1  -9        0.36        8.86      2.50 o 
  -3   1 -10       20.21       25.47      1.85 o 
  -3   1 -11       17.14       15.69      1.35 o 
  -3   1 -12        8.68        9.24      1.22 o 
  -3   1 -13        4.18        5.63      1.18 o 
  -3   1 -14        0.27        0.70      0.96 o 
  -3   1 -15        0.00       -0.76      0.84 o 
   3   0 -14        0.03        0.01      0.71 o 
   3   0 -13        1.03        0.92      0.86 o 
   3   0 -12        0.01        0.85      1.01 o 
   3   0 -11        2.80        5.06      1.18 o 
   3   0 -10       13.33       21.44      1.57 o 
   3   0  -9       17.23       20.94      1.54 o 
   3   0  -8        1.32        4.45      1.23 o 
   3   0  -7        0.48        1.33      1.59 o 
   3   0  -6        1.62        1.27      1.39 o 
   3   0  -5        1.09        1.02      2.28 o 
   3   0  -4        8.63       14.82      1.65 o 
   3   0  -3       81.11      132.65     10.50 o 
   3   0  -2       64.66       83.85      7.24 o 
   3   0  -1       17.11       31.79      1.46 o 
   3   0   0       22.15       26.05      1.37 o 
   3   0   1        2.90        5.44      0.89 o 
   3   0   2       43.31       49.52      1.48 o 
  -3   0  -3        2.32        3.23      1.15 o 
  -3   0  -4      167.14      211.66      2.54 o 
  -3   0  -5        3.09        4.99      1.10 o 
  -3   0  -6        5.99       17.54      1.54 o 
  -3   0  -7        2.81        1.44      1.68 o 
  -3   0  -8        0.02        0.55      1.88 o 
  -3   0  -9        9.33        9.05      2.35 o 
  -3   0 -10        6.84        4.81      1.37 o 
  -3   0 -11       34.52       45.34      1.72 o 
  -3   0 -12        0.10        1.00      1.12 o 
  -3   0 -13        0.54        3.07      1.09 o 
  -3   0 -14        1.19        2.26      0.98 o 
  -3   0 -15        0.25       -0.04      0.94 o 
   3   1 -14        0.02        0.40      0.65 o 
   3   1 -13        0.05       -0.08      0.83 o 
   3   1 -12        1.18        2.74      1.04 o 
   3   1 -11        0.69        0.93      1.09 o 
   3   1 -10       22.90       22.99      1.58 o 
   3   1  -8        8.69       10.71      1.44 o 
   3   1  -7       26.79       36.24      2.64 o 
   3   1  -6       19.94       21.14      2.06 o 
   3   1  -5       21.20       29.47      2.01 o 
   3   1  -4        0.34       -0.42      1.34 o 
   3   1  -3       37.28       35.68      2.55 o 
   3   1  -1      142.05      198.82      3.27 o 
   3   1   2      846.71      936.23      5.27 o 
  -3  -1  -4       89.84       67.30      2.26 o 
  -3  -1  -5       22.99       22.46      1.52 o 
  -3  -1  -6        0.03        0.91      1.24 o 
  -3  -1  -7       52.77       54.06      5.19 o 
  -3  -1  -9       28.50       18.49      2.60 o 
  -3  -1 -10       18.25       26.10      2.71 o 
  -3  -1 -11       23.44       18.08      1.35 o 
  -3  -1 -12       18.00       21.34      1.44 o 
  -3  -1 -13        1.33        4.81      1.10 o 
  -3  -1 -14        3.02        2.43      1.81 o 
  -3  -1 -15        0.01       -1.02      0.90 o 
   3   2 -13        0.36        0.13      0.79 o 
   3   2 -12        0.49        1.88      1.20 o 
   3   2 -11        3.88        4.96      1.13 o 
   3   2 -10        4.14        5.78      1.21 o 
   3   2  -9        0.27        0.39      1.63 o 
   3   2  -7       10.47        6.37      2.10 o 
   3   2  -6        2.51        3.08      1.86 o 
   3   2  -5        6.49        3.82      1.77 o 
   3   2  -4       11.59        9.39      1.74 o 
   3   2   1      128.39      136.06      2.87 o 
  -3  -2  -2       40.46       34.38      1.73 o 
  -3  -2  -4        8.07        5.61      1.34 o 
  -3  -2  -5       10.36       17.93      1.74 o 
  -3  -2  -6        2.73        3.58      1.37 o 
  -3  -2  -7        0.35        2.83      1.49 o 
  -3  -2  -8       24.68       15.69      2.00 o 
  -3  -2  -9        0.38        4.17      2.08 o 
  -3  -2 -10       27.39       26.78      3.63 o 
  -3  -2 -11        2.26        0.91      1.07 o 
  -3  -2 -12        8.15        8.51      1.17 o 
  -3  -2 -13        4.27        3.23      1.26 o 
  -3  -2 -14        0.87        0.75      1.02 o 
  -3  -2 -15        0.00       -0.30      1.09 o 
   3   4 -13        0.02       -0.38      0.78 o 
   3   4 -12        0.02        0.43      0.98 o 
   3   4  -8        3.85        3.39      1.75 o 
   3   4  12        0.37        2.00      1.28 o 
   3   4  15        0.26       -0.37      0.95 o 
   3   5 -12        0.13        0.50      0.90 o 
   3   5 -11        0.46       -2.23      1.14 o 
   3   5 -10        0.32        1.96      1.23 o 
   3   5  -9        9.80        7.74      1.45 o 
   3   5  -8        3.23        6.26      2.19 o 
   3   5  -7       25.99       19.49      1.63 o 
   3   5  -6        1.04        1.26      2.89 o 
   3   5  -5        6.09        7.42      1.56 o 
   3   5  -4        4.05        0.82      1.92 o 
   3   5  -3        6.86        6.73      2.01 o 
   3   5  -2        9.78       13.99      1.88 o 
   3   5  -1        1.55        3.80      1.71 o 
   3   5   0        9.06       11.48      1.78 o 
   3   5   1        8.50       17.72      1.97 o 
   3   5   2        3.70        3.74      1.58 o 
   3   5   3        4.63        5.08      1.44 o 
   3   5   4        3.86       11.79      1.75 o 
   3   5   5       13.97       15.13      1.97 o 
   3   5   6        0.31        0.88      1.69 o 
   3   5   7        2.10        2.39      1.60 o 
   3   5   8        1.72        2.30      1.47 o 
   3   5   9        6.03        9.86      1.68 o 
   3   5  10       12.99       10.95      1.51 o 
   3   5  12        0.02       -0.71      1.22 o 
   3   5  13        0.53        1.96      1.94 o 
   3   5  14        0.09       -0.14      1.05 o 
   3   6 -11        4.50        5.27      1.00 o 
   3   6 -10        0.29        0.49      1.11 o 
   3   6  -9        1.78        0.26      1.23 o 
   3   6  -8        3.17        2.67      1.38 o 
   3   6  -7       17.96       17.87      2.14 o 
   3   6  -6       12.10       11.12      1.45 o 
   3   6  -5        0.03        3.51      2.02 o 
   3   6  -4        0.33        2.63      1.80 o 
   3   6  -3        0.51        2.78      1.72 o 
   3   6  -2        3.14        8.28      1.92 o 
   3   6  -1       13.19       16.18      2.09 o 
   3   6   0       21.26       26.64      2.34 o 
   3   6   1       68.85      117.36      8.57 o 
   3   6   4        0.61       -0.28      1.56 o 
   3   6   5        2.40        5.49      1.29 o 
   3   6   6        0.14       -0.90      1.28 o 
   3   6   7        0.69        2.52      1.19 o 
   3   6   8        3.29        7.56      1.55 o 
   3   6   9        0.85        1.94      1.78 o 
   3   6  11        0.00       -0.66      1.26 o 
   3   6  12        0.14        0.58      1.17 o 
   3   6  13        0.74        3.43      1.05 o 
   3   6  14        0.05       -0.09      1.55 o 
   3   7 -10        0.06        3.30      0.95 o 
   3   7  -9        1.18        2.18      1.08 o 
   3   7  -8        2.65        1.97      1.15 o 
   3   7  -6        6.53        7.42      1.31 o 
   3   7  -5        3.11        1.48      1.13 o 
   3   7  -4        0.21        0.00      1.87 o 
   3   7  -3        7.77        6.88      1.34 o 
   3   7  -2        0.20        2.07      1.05 o 
   3   7  -1        4.17        5.94      1.24 o 
   3   7   1        2.64        4.92      1.34 o 
   3   7   2       22.87       22.35      1.97 o 
   3   7   3        9.69        9.81      1.27 o 
   3   7   4        4.40        5.34      1.22 o 
   3   7   5        4.33        7.29      1.37 o 
   3   7   6        0.27        1.47      1.18 o 
   3   7   7        0.68       -0.38      1.12 o 
   3   7   8        0.44        0.40      2.54 o 
   3   7   9       16.39       21.49      1.65 o 
   3   7  10       12.06        9.84      1.44 o 
   3   7  11        2.67        2.61      1.22 o 
   3   7  12        0.15        0.11      1.07 o 
   3   7  13        4.57        2.97      0.91 o 
   3   8  -9        0.13        0.12      0.86 o 
   3   8  -8        1.92        1.21      0.93 o 
   3   8  -7        1.06        3.05      1.06 o 
   3   8  -5        4.18        2.35      1.04 o 
   3   8  -4        1.23       -0.08      1.02 o 
   3   8  -3        1.34        0.60      1.01 o 
   3   8  -2        1.87        1.98      1.10 o 
   3   8  -1        9.06        5.69      1.14 o 
   3   8   0        9.07       17.84      1.38 o 
   3   8   2       50.00       50.33      7.32 o 
   3   8   3        7.96        4.94      3.83 o 
   3   8   4        1.65        6.55      1.81 o 
   3   8   5        0.46        0.51      1.06 o 
   3   8   6        0.25        0.65      1.13 o 
   3   8   7        4.57        2.53      1.27 o 
   3   8   8        0.70        2.07      1.23 o 
   3   8   9       11.69        9.27      1.37 o 
   3   8  10        1.93        1.19      1.13 o 
   3   8  11        0.11        0.20      1.04 o 
   3   8  12        1.07       -1.55      0.96 o 
   3  11  -4        0.19       -0.78      0.78 o 
   3  11  -3        0.59       -0.09      0.78 o 
   3  11  -2        0.22        0.54      0.85 o 
   3  11  -1        0.20        1.13      0.89 o 
   3  11   0        4.57        5.24      1.13 o 
   3  11   1        3.26        4.28      1.02 o 
   3  11   2        1.71        4.65      1.08 o 
   3  11   3        0.19        3.86      1.05 o 
   3  11   4        0.02        0.59      0.96 o 
   3  11   5        0.01        0.19      0.88 o 
   3  11   6        0.49        0.50      0.85 o 
   3  11   7        0.43        0.46      1.44 o 
   3  12   0        1.14        0.17      0.78 o 
   3  12   1        2.24        4.50      0.86 o 
   3  12   2        2.77        5.41      0.87 o 
   3  12   3        1.56        1.27      0.79 o 
  -4  11   5        1.61        2.00      0.85 o 
  -4  11   4        5.27        3.11      0.97 o 
  -4  11   3        6.88        9.81      1.19 o 
  -4  11   2       30.11       33.46      1.45 o 
  -4  11   1        1.73        3.74      1.06 o 
  -4  11   0       26.62       25.44      1.33 o 
  -4  11  -1       11.22       12.89      1.09 o 
  -4  11  -2        7.73        8.22      0.85 o 
  -4  11  -3        1.28        1.85      0.80 o 
  -4  11  -4        0.01       -0.28      0.79 o 
  -4  11  -5        0.44        0.07      0.75 o 
  -4  10   7        0.16        0.48      0.84 o 
  -4  10   6        2.62        3.10      1.05 o 
  -4  10   5        2.30        1.91      1.00 o 
  -4  10   4       15.47       10.30      1.33 o 
  -4  10   3        4.09        3.50      1.24 o 
  -4  10   2       26.65       24.99      1.60 o 
  -4  10   1        0.75        4.62      1.36 o 
  -4  10   0       25.63       32.58      1.68 o 
  -4  10  -1      158.36      157.86      2.74 o 
  -4  10  -2       31.13       30.12      2.26 o 
  -4  10  -3       18.30       15.08      1.34 o 
  -4  10  -4        0.66        0.37      1.06 o 
  -4  10  -5        0.48        0.07      1.05 o 
  -4  10  -6       10.37       10.18      1.13 o 
  -4  10  -7        5.75        5.97      1.02 o 
  -4   9   9        0.44        0.38      0.92 o 
  -4   9   8        0.44        1.08      0.92 o 
  -4   9   7       42.19       42.01      2.38 o 
  -4   9   6       18.84       15.19      1.42 o 
  -4   9   5       17.90       15.00      1.38 o 
  -4   9   4        0.25        1.23      1.28 o 
  -4   9   3        0.29        0.47      1.29 o 
  -4   9   2        0.10       -0.55      1.25 o 
  -4   9   1       12.77       17.78      1.56 o 
  -4   9   0       29.75       25.22      1.69 o 
  -4   9  -1       24.74       25.12      1.57 o 
  -4   9  -2      106.31      103.84      2.86 o 
  -4   9  -3       12.50        9.56      1.38 o 
  -4   9  -4        0.69        0.23      1.31 o 
  -4   9  -5        0.39        0.29      1.16 o 
  -4   9  -6        3.16        1.38      1.13 o 
  -4   9  -7        4.65        6.51      1.15 o 
  -4   9  -8        4.88        7.41      1.10 o 
  -4   9  -9       24.97       25.71      2.88 o 
  -4   8  10       37.04       37.62      4.77 o 
  -4   8   9        3.39        3.27      1.12 o 
  -4   8   8       18.90       23.24      2.45 o 
  -4   8   7        6.76        4.55      1.31 o 
  -4   8   6       13.55       13.97      1.44 o 
  -4   8   5        8.36        5.85      1.37 o 
  -4   8   4        8.75        8.00      1.43 o 
  -4   8   3       35.27       29.52      1.70 o 
  -4   8   2        3.64        5.91      1.36 o 
  -4   8   1       22.12       25.65      2.24 o 
  -4   8   0       89.20       88.37      2.32 o 
  -4   8  -1       62.92       66.14      2.08 o 
  -4   8  -2       24.42       28.67      1.63 o 
  -4   8  -3       14.26       10.25      1.66 o 
  -4   8  -4        0.68        1.77      1.23 o 
  -4   8  -5        0.42       -0.55      1.44 o 
  -4   8  -6       14.97        9.59      1.34 o 
  -4   8  -7       95.73       98.98      2.32 o 
  -4   8  -8        6.25        4.99      1.18 o 
  -4   8  -9       25.65       26.28      1.48 o 
  -4   8 -10        9.26       14.25      1.23 o 
  -4   8 -11       15.18       15.70      1.37 o 
  -4   7  11       48.57       55.40      1.56 o 
  -4   7  -8      148.01      148.65      2.67 o 
  -4   7 -12        1.30        6.13      0.92 o 
  -4   5  12        4.51        3.34      0.99 o 
  -4   5  11        4.63        5.67      1.17 o 
  -4   5  10       32.78       32.77      1.95 o 
  -4   5   9       21.42       18.98      1.82 o 
  -4   5   8       24.95       23.40      1.97 o 
  -4   5   7      337.45      319.16      4.32 o 
   4  -5  -6        7.51        6.90      1.79 o 
   4  -5  -5        1.06        0.88      1.52 o 
  -4   5   4       19.97       21.73      1.70 o 
   4  -5  -3       50.13       54.46      3.09 o 
   4  -5   6       14.59       14.21      1.27 o 
   4  -5   7        0.38        1.39      1.14 o 
   4  -5   8        6.91        9.85      1.36 o 
  -4   5  -9      105.89       92.59      6.69 o 
  -4   5 -10        6.84        8.56      1.37 o 
  -4   5 -11        1.65        2.93      1.22 o 
  -4   5 -12       78.84       79.07      2.08 o 
  -4   5 -13        3.18        2.88      0.95 o 
   4  -4 -13        0.04       -0.41      0.73 o 
   4  -4 -12        5.59        4.53      1.07 o 
  -4   4  11       26.07       35.60      1.65 o 
   4  -4 -10       80.46       97.66      7.21 o 
  -4   4   9      451.84      467.07      5.34 o 
  -4   4   8      182.34      162.26      3.38 o 
   4  -4  -7      152.36      172.51      5.20 o 
   4  -4  -6        2.13        4.39      1.81 o 
   4  -4  -5        0.99       -1.60      1.73 o 
   4  -4  -4        0.01        0.33      1.62 o 
   4  -4  -3        1.91        1.96      1.49 o 
   4  -4  -2     2056.46     2177.62    104.18 o 
   4  -4  -1        7.59        7.31      1.71 o 
   4  -4   0      317.67      273.29      5.04 o 
   4  -4   1      501.29      494.70      6.55 o 
   4  -4   2      996.82      887.89     29.35 o 
   4  -4   3      236.24      239.11      4.59 o 
  -4   4  -4      424.82      380.63     22.81 o 
  -4   4  -5       74.43       78.99      3.18 o 
  -4   4  -6        3.33        5.47      1.86 o 
  -4   4  -7      128.39      130.33      2.99 o 
  -4   4  -8      133.45      128.31      3.13 o 
  -4   4  -9      149.93      152.75      4.72 o 
  -4   4 -10      134.92      121.96      6.54 o 
  -4   4 -11      190.93      186.72      3.16 o 
  -4   4 -12       13.83       18.61      1.42 o 
  -4   4 -13        9.29        7.29      1.10 o 
  -4   4 -14        0.16       -0.36      0.85 o 
   4  -3 -13        0.01        0.95      0.86 o 
   4  -3 -12       19.91       15.86      2.10 o 
   4  -3 -11        1.52        2.95      1.19 o 
   4  -3 -10      150.43      143.69     11.24 o 
  -4   3   9      103.45       91.34      2.82 o 
   4  -3  -8      680.02      767.82     10.23 o 
   4  -3  -7       15.80       21.48      2.14 o 
   4  -3  -6        5.55        7.66      1.59 o 
   4  -3  -5        2.96        0.52      1.36 o 
   4  -3  -4      148.67      158.66      4.02 o 
   4  -3  -3      283.64      289.94     10.64 o 
   4  -3  -2      135.90      160.56      9.77 o 
   4  -3  -1     2155.77     2431.91    103.04 o 
   4  -3   0       76.54       84.16      2.61 o 
   4  -3   1      363.78      317.82     11.43 o 
   4  -3   2        6.58        1.46      1.48 o 
   4  -3   3        5.52        1.75      1.51 o 
  -4   3  -4      464.24      455.65      6.24 o 
  -4   3  -5       31.04       24.66      2.06 o 
  -4   3  -6      193.13      170.85      4.53 o 
  -4   3  -7      135.95      125.33      4.18 o 
  -4   3  -8      366.60      346.63      4.27 o 
  -4   3  -9       25.61       28.71      2.06 o 
  -4   3 -10        6.88        9.06      1.35 o 
  -4   3 -11       77.36       70.08      3.03 o 
  -4   3 -12        1.71        3.55      1.21 o 
  -4   3 -13        7.55        6.12      1.11 o 
  -4   3 -14        0.15        0.35      0.90 o 
   4  -2 -13        1.31        0.47      0.85 o 
   4  -2 -12        1.54        1.66      1.03 o 
   4  -2 -11       14.60       20.96      2.31 o 
   4  -2 -10        0.71        3.82      1.33 o 
   4  -2  -9      196.96      218.30     19.81 o 
   4  -2  -8      544.17      531.73     39.64 o 
  -4   2   7        1.86        1.52      1.88 o 
   4  -2  -6       83.52       83.35      3.57 o 
   4  -2  -5        2.02        2.63      1.81 o 
   4  -2  -4       14.34        8.31      1.72 o 
   4  -2  -3       34.17       46.80      2.48 o 
   4  -2  -2      683.44      784.24      7.84 o 
   4  -2  -1      633.26      678.87      6.91 o 
   4  -2   0      318.31      360.66      8.78 o 
   4  -2   1      481.33      508.88     11.21 o 
   4  -2   2      336.65      329.76      9.90 o 
   4  -2   3       40.54       31.96      1.97 o 
  -4   2  -4      193.62      179.74      6.02 o 
  -4   2  -5      367.57      358.79      5.48 o 
  -4   2  -6      123.42      126.09      3.70 o 
  -4   2  -7        5.34        7.23      1.83 o 
  -4   2  -8       40.53       33.94      2.85 o 
  -4   2  -9        4.88        3.58      1.39 o 
  -4   2 -10      157.52      134.48      2.62 o 
  -4   2 -11      177.72      174.63      7.56 o 
  -4   2 -12        3.96        2.65      1.17 o 
  -4   2 -13       27.92       25.20      1.42 o 
  -4   2 -14        1.52        0.04      0.89 o 
  -4   2 -15        0.95        1.12      0.85 o 
   4  -1 -13        2.14        3.35      1.79 o 
   4  -1 -12        0.77        0.74      1.01 o 
   4  -1 -11        6.91        9.30      1.29 o 
  -4   1   9      128.33      122.45      3.04 o 
   4  -1  -8       55.89       59.59      2.94 o 
   4  -1  -7      487.05      477.13      7.59 o 
   4  -1  -6       41.94       42.44      2.60 o 
  -4   1  -7      216.51      201.40      4.77 o 
  -4   1  -8       29.02       26.12      2.55 o 
  -4   1  -9       40.39       45.98      3.36 o 
  -4   1 -10      110.72       94.04      4.54 o 
  -4   1 -11       26.61       33.84      1.60 o 
  -4   1 -12      325.68      321.56      3.82 o 
  -4   1 -13        0.15        0.33      1.01 o 
  -4   1 -14       14.71       15.21      1.16 o 
  -4   1 -15        5.20        7.80      1.00 o 
   4   1 -13        4.44        5.93      0.80 o 
   4   1 -12       13.43       15.71      1.10 o 
   4   1 -11        0.42        1.13      1.10 o 
   4   1 -10      333.63      384.69     13.67 o 
   4   1  -9       23.52       38.27      1.77 o 
   4   1  -8      100.61       94.66      4.48 o 
   4   1  -7       34.27       47.36      2.69 o 
   4   1  -6       34.19       30.98      2.59 o 
   4   1  -5      213.62      230.01      4.76 o 
   4   1  -2      270.24      296.31      4.21 o 
  -4  -1 -13        8.55       12.17      1.31 o 
  -4  -1 -14        0.34        0.91      0.99 o 
  -4  -1 -15        2.56        4.17      0.90 o 
   4   2 -13        0.95        0.17      0.74 o 
   4   2 -12        1.14       -0.14      0.99 o 
   4   2 -11       26.05       24.78      1.53 o 
   4   2 -10        4.58        3.02      1.25 o 
   4   2  -9      157.20      174.81      3.08 o 
   4   2  -8      161.20      157.97      3.63 o 
   4   2  -7        4.41        3.96      1.63 o 
   4   2  -6       40.93       39.82      2.03 o 
   4   2  -5        6.74       11.06      1.87 o 
   4   2  -4      117.98      147.24      4.00 o 
   4   2  -3      376.27      406.86      6.09 o 
   4   2  -2      169.04      204.63      3.73 o 
   4   2  -1       39.44       35.55      1.74 o 
   4   2   0      345.48      360.34     15.94 o 
   4   2   1      473.87      507.83      5.98 o 
  -4  -2  -2      352.08      358.70      4.98 o 
  -4  -2  -3      617.52      675.46      5.84 o 
  -4  -2  -4      696.55      703.91     31.24 o 
  -4  -2  -5       32.25       42.24      1.98 o 
  -4  -2  -6       12.62        7.07      1.87 o 
  -4  -2  -7        3.08        5.86      1.82 o 
  -4  -2  -8       75.18       75.89      3.41 o 
  -4  -2  -9        1.17       -2.13      2.34 o 
  -4  -2 -10      548.15      551.59      8.93 o 
   4   2  11      196.01      218.05      3.50 o 
   4   2  12        1.24        6.11      1.52 o 
   4   2  13       18.63       18.94      1.65 o 
   4   2  14        1.40        0.34      1.21 o 
   4   2  15        1.52        1.57      1.07 o 
   4   3 -12        0.31        0.37      0.94 o 
   4   3 -11        8.46        5.45      1.22 o 
   4   3 -10        2.10        2.23      1.25 o 
   4   3  -9       73.78       73.28      2.19 o 
   4   3  -8        8.35        4.87      1.72 o 
   4   3  -7       23.23       31.82      2.26 o 
   4   3  -6      367.75      344.92      7.94 o 
   4   3  -5      127.04      124.73      4.06 o 
   4   3  -4      186.89      175.64      4.57 o 
   4   3  -3       30.01       26.66      2.28 o 
   4   3  -2      470.46      471.93      6.62 o 
   4   3  -1        5.68        4.81      1.68 o 
   4   3   0        5.39        6.67      1.76 o 
   4   3   1      359.60      351.45      5.38 o 
  -4  -3  -2       72.61      102.06      2.88 o 
  -4  -3  -3     2137.53     2273.13     36.53 o 
  -4  -3  -4      127.25      141.49      3.27 o 
  -4  -3  -5      281.88      264.26      4.45 o 
  -4  -3  -6      145.71      147.99     10.94 o 
   4   3   7        1.56        0.91      2.16 o 
  -4  -3  -8        7.96        6.27      1.50 o 
   4   3   9       18.21       22.29      1.73 o 
   4   3  10      672.55      703.58      7.08 o 
   4   3  11      100.39      105.42      2.48 o 
   4   3  12      154.70      151.84      3.05 o 
   4   3  13        0.82        2.05      1.34 o 
   4   3  14       17.33       17.49      1.46 o 
   4   3  15        0.07        0.20      0.96 o 
   4   4 -12        0.40        1.18      0.87 o 
   4   4 -11        8.63        7.37      1.15 o 
   4   4 -10       11.24       14.82      1.42 o 
   4   4  -9      188.66      187.37      3.18 o 
   4   4  -8      120.75      125.79      2.99 o 
   4   4  -7      145.72      145.45      3.00 o 
   4   4  -6      125.96      131.79      3.28 o 
   4   4  -5      124.33      131.26      3.14 o 
   4   4  -4        4.71        5.01      1.80 o 
   4   4  -3       62.62       78.77      3.36 o 
   4   4  -2      442.09      402.52      6.51 o 
   4   4  -1      238.42      252.99      5.09 o 
   4   4   0      959.68      895.46      8.92 o 
  -4  -4  -1      479.65      556.79     23.80 o 
  -4  -4  -2      303.61      339.20      7.62 o 
  -4  -4  -3       12.39       22.73      2.08 o 
  -4  -4  -4     1998.00     1966.77     95.39 o 
  -4  -4  -5        1.56        2.04      1.59 o 
   4   4   6        0.17        1.09      1.51 o 
   4   4   7        1.35       -0.61      1.90 o 
   4   4   8        2.42        3.21      1.55 o 
   4   4   9      153.95      161.43      2.91 o 
   4   4  10      193.81      179.56      3.82 o 
   4   4  11      463.59      517.81     12.14 o 
   4   4  12       82.30      103.13      2.45 o 
   4   4  13       25.10       33.92      1.69 o 
   4   4  14        5.20        4.53      1.15 o 
   4   4  15        0.03        1.34      0.94 o 
   4   5 -11        2.60        2.41      1.00 o 
   4   5 -10       76.28       82.15      2.10 o 
   4   5  -9        0.55        2.76      1.25 o 
   4   5  -8        7.09        6.28      2.36 o 
   4   5  -7      104.04      100.04      2.67 o 
   4   5  -5        1.05        1.06      2.15 o 
   4   5   6       18.05       22.97      1.41 o 
   4   5   7        0.95        3.42      1.13 o 
   4   5   8        7.50        8.67      1.27 o 
   4   5   9      317.36      334.36     11.30 o 
   4   5  10       22.57       21.10      1.70 o 
   4   5  11       17.71       16.44      1.52 o 
   4   5  12       30.09       34.52      1.96 o 
   4   5  13        2.53        5.23      1.10 o 
   4   5  14        3.80        4.78      1.11 o 
   4   7 -10        2.54        5.89      0.89 o 
   4   7  13       45.29       57.58      1.45 o 
   4   8  -9       15.28       13.95      0.89 o 
   4   8  -8        9.50       14.50      1.05 o 
   4   8  -7       24.19       27.80      2.33 o 
   4   8  -6        6.62        6.58      1.15 o 
   4   8  -5       92.39       81.34      2.14 o 
   4   8  -4       12.34        9.30      1.26 o 
   4   8  -3        0.19        1.00      1.04 o 
   4   8  -2        0.41        2.05      1.48 o 
   4   8  -1       12.97        9.34      2.38 o 
   4   8   0       23.57       19.84      1.58 o 
   4   8   1       61.73       56.27      1.97 o 
   4   8   2       81.92       74.37      2.22 o 
   4   8   3       26.28       22.29      1.46 o 
   4   8   4        2.75        4.78      1.37 o 
   4   8   5       32.41       29.36      1.65 o 
   4   8   6        8.04        8.88      1.22 o 
   4   8   7        8.07        5.78      1.22 o 
   4   8   8       13.73       14.21      1.31 o 
   4   8   9        6.94        5.32      1.20 o 
   4   8  10       20.09       22.87      1.39 o 
   4   8  11        3.88        2.12      1.02 o 
   4   8  12       36.03       35.06      1.31 o 
   4   9  -7       22.23       21.66      1.15 o 
   4   9  -6        5.82        6.56      1.03 o 
   4   9  -5        3.80        5.01      1.08 o 
   4   9  -4        1.73        2.69      1.04 o 
   4   9  -3        0.53        1.29      1.01 o 
   4   9  -2        2.01       -0.40      1.02 o 
   4   9  -1       10.06        8.40      1.24 o 
   4   9   0       87.54       79.57      2.06 o 
   4   9   1       22.23       20.23      1.50 o 
   4   9   2       27.30       22.04      1.54 o 
   4   9   3       12.98       14.98      1.58 o 
   4   9   4        0.09       -0.44      1.14 o 
   4   9   5        0.35       -0.28      1.13 o 
   4   9   6        0.11       -0.25      1.06 o 
   4   9   7       17.54       15.83      1.25 o 
   4   9   8       17.08       15.91      1.23 o 
   4   9   9       39.29       39.66      1.56 o 
   4   9  10        0.14        0.42      0.96 o 
   4   9  11        0.08       -0.89      0.86 o 
   4  10  -5        4.98        5.46      0.88 o 
   4  10  -4       10.24       10.61      1.02 o 
   4  10  -3        0.35       -0.08      0.85 o 
   4  10  -2        0.62        0.37      0.87 o 
   4  10  -1       17.03       15.65      1.20 o 
   4  10   0       27.58       30.27      1.46 o 
   4  10   1      145.70      138.82      3.50 o 
   4  10   2       23.68       28.18      1.64 o 
   4  10   4       24.19       24.28      1.40 o 
   4  10   5        3.59        3.90      1.06 o 
   4  10   6       14.07       13.08      1.14 o 
   4  10   7        1.97        1.40      0.91 o 
   4  10   8        2.78        2.48      0.93 o 
   4  10   9        0.08        0.41      0.83 o 
   4  11  -2        0.02        0.92      0.75 o 
   4  11  -1        2.70        2.67      0.85 o 
   4  11   0        6.01        8.64      1.02 o 
   4  11   1        9.71       12.08      1.08 o 
   4  11   2       25.18       26.57      1.27 o 
   4  11   3        1.58        2.94      0.96 o 
   4  11   4       29.22       32.58      1.32 o 
   4  11   5        7.29        8.49      0.98 o 
   4  11   6        5.40        4.20      0.86 o 
  -5  11   2        1.04        3.38      0.99 o 
  -5  11   1        2.24        1.35      0.94 o 
  -5  11   0        0.01       -0.40      0.87 o 
  -5  11  -1        0.11       -0.58      0.79 o 
  -5   8   9        1.15        0.81      1.00 o 
  -5   8   8        0.37        0.54      1.10 o 
  -5   8   7        1.27       -0.50      1.16 o 
  -5   8   6        1.57        1.11      1.18 o 
  -5   8   5       10.66        8.19      1.36 o 
  -5   8   4        1.06        0.97      1.21 o 
  -5   8   3        0.21        0.46      1.27 o 
  -5   8   2        0.65        2.11      1.34 o 
  -5   8   1        5.40        5.42      1.32 o 
  -5   8   0        2.51        2.81      1.35 o 
  -5   8  -1        0.26        0.88      1.27 o 
  -5   8  -2        0.23        3.73      1.27 o 
  -5   8  -3        0.08        1.72      1.22 o 
  -5   8  -4        0.04        0.17      1.17 o 
  -5   8  -5        0.13        0.47      1.13 o 
  -5   8  -6        0.35        2.84      1.17 o 
  -5   8  -7        0.00        2.58      1.14 o 
  -5   8  -8        0.15        0.42      1.08 o 
  -5   8  -9        0.31        0.57      0.99 o 
  -5   8 -10        0.02        0.86      0.95 o 
  -5   7  10        1.24        0.77      0.90 o 
  -5   7   9       10.14        9.35      1.27 o 
  -5   7   8        0.22       -1.11      1.17 o 
  -5   7   7        1.51        3.21      1.23 o 
  -5   7   6        8.78        7.84      1.45 o 
  -5   7   5        1.26       -0.57      1.38 o 
  -5   7   4        0.26       -0.57      1.39 o 
  -5   7   3        3.83        3.77      1.48 o 
  -5   7   2       19.79       14.80      1.70 o 
  -5   7   1        0.71        0.66      1.42 o 
  -5   7  -1       26.32       31.72      1.81 o 
   5  -7   2        9.93        8.98      4.44 o 
  -5   7  -3        1.37        7.97      1.30 o 
   5  -7   5        0.56       -0.14      1.19 o 
   5  -7   6        0.05        0.27      1.16 o 
   5  -7   7        0.01        4.82      1.31 o 
  -5   7  -8        0.18       -0.37      1.39 o 
  -5   7  -9        0.03        0.81      1.11 o 
   5  -7  10        0.07        3.58      1.20 o 
   5  -7  11        0.35        1.87      1.10 o 
  -5   6  11        1.88        2.26      0.90 o 
   5  -6 -10        0.37        0.67      1.59 o 
  -5   6   9        0.21        1.55      1.31 o 
  -5   6   8        1.23        0.86      1.41 o 
  -5   6   7        4.05        2.52      1.40 o 
  -5   6   6       11.14        9.31      1.58 o 
  -5   6   5        0.01       -0.23      1.36 o 
  -5   6   4        0.02       -0.33      1.38 o 
   5  -6  -3        1.77        0.96      1.68 o 
   5  -6  -2        1.34        5.12      1.66 o 
   5  -6  -1        2.92       11.42      2.44 o 
   5  -6   0       19.35       35.10      2.17 o 
   5  -6   1       40.02       65.75      9.13 o 
   5  -6   2       10.64       14.15      2.25 o 
   5  -6   3        7.47        7.37      1.66 o 
   5  -6   4        2.16        0.21      1.62 o 
   5  -6   5        0.63        0.75      1.41 o 
   5  -6   6        0.28        2.24      1.18 o 
   5  -6   7        0.35        2.73      1.28 o 
  -5   6  -8        7.13        9.28      1.41 o 
  -5   6  -9        0.30        0.05      1.23 o 
  -5   6 -10        0.11        0.57      1.14 o 
   5  -6  11        0.11       -0.37      1.14 o 
   5  -6  12        0.51        0.45      1.06 o 
  -5   5  11        1.09        2.31      0.98 o 
   5  -5 -10        0.67        0.81      1.11 o 
  -5   5   9        0.01        1.50      1.47 o 
  -5   5   8        6.01        5.66      1.57 o 
  -5   5   7       15.77       22.63      1.76 o 
  -5   5   6        5.31        2.28      1.46 o 
   5  -5  -5        1.05       -1.86      1.69 o 
   5  -5  -4        0.53       -0.23      1.47 o 
   5  -5  -3        0.17        1.31      1.52 o 
   5  -5  -2        0.75       -0.74      1.81 o 
   5  -5   0       16.84       35.58      2.76 o 
   5  -5   4        0.00       -0.31      1.03 o 
   5  -5   5        0.18        1.08      1.47 o 
   5  -5   6        1.06       -0.04      1.37 o 
   5  -5   7        1.60        1.05      1.49 o 
  -5   5  -8        3.78        3.37      1.26 o 
  -5   5  -9       26.98       20.91      1.58 o 
  -5   5 -10        0.09        1.01      1.24 o 
  -5   5 -11        0.03        0.58      1.13 o 
  -5   5 -12        4.40        3.56      1.08 o 
   5  -5  13        0.44        1.26      0.98 o 
   5  -4 -12        0.26       -0.38      0.88 o 
  -5   4  11        0.53        1.31      1.97 o 
  -5   4 -13        0.30        0.85      1.05 o 
  -5   4 -14        0.02       -0.42      0.93 o 
   5  -2 -12        0.20        0.55      0.89 o 
   5  -2 -11        1.24        0.83      1.74 o 
   5  -2 -10        0.11        0.87      1.18 o 
   5  -2  -9        0.09        5.43      1.40 o 
  -5   2   8        5.57        2.73      1.67 o 
   5  -2  -7        9.50       15.26      2.36 o 
   5  -2  -6        0.03        1.79      2.01 o 
   5  -2  -5        0.05        4.67      1.61 o 
   5  -2  -4        0.58       -0.26      1.77 o 
   5  -2   8        7.97        4.90      1.46 o 
   5  -2   9       23.90       16.31      2.89 o 
   5  -2  10        1.86        2.09      1.28 o 
  -5   2 -11       19.11       13.78      1.42 o 
  -5   2 -12        0.50        1.49      1.10 o 
  -5   2 -13        1.05        1.11      1.03 o 
  -5   2 -14        2.56        1.35      0.93 o 
   5  -1 -12        0.02        0.34      0.85 o 
   5  -1 -11        1.73        0.78      1.31 o 
   5  -1 -10       16.13       13.71      1.42 o 
   5  -1  -9        0.37        2.11      1.24 o 
   5  -1  -7       73.07       57.97      3.68 o 
   5  -1  -6        5.48       11.17      2.04 o 
   5  -1  -5       10.94       25.36      2.30 o 
   5  -1  -4        0.14        1.59      1.49 o 
   5  -1  -3       24.23       19.55      2.03 o 
   5  -1  -2        7.22       14.69      3.37 o 
   5  -1   0      520.95      598.03      6.52 o 
   5  -1   5        3.60       12.83      1.73 o 
  -5   1  -6        0.23       -0.31      1.61 o 
  -5   1  -7       51.62       41.25      2.73 o 
   5  -1   8        0.09        2.25      1.23 o 
  -5   1 -10        9.61       11.87      1.38 o 
  -5   1 -11        7.85        8.78      1.30 o 
  -5   1 -12        9.19       10.06      1.22 o 
  -5   1 -13        0.03        0.53      0.95 o 
  -5   1 -14        0.27        1.38      0.93 o 
  -5   1 -15        0.13        0.43      1.11 o 
  -5   0  12        0.00        0.01      1.01 o 
   5   0 -11        0.00       -0.22      1.11 o 
   5   0 -10        0.85        1.32      1.64 o 
   5   0  -9        4.67        8.92      1.54 o 
  -5   0   8        5.32        7.43      1.71 o 
   5   0  -7        0.02       -1.32      1.58 o 
   5   0  -6       31.43       34.64      2.23 o 
   5   0  -5        0.58        1.82      1.70 o 
   5   0  -3        1.96        4.65      1.50 o 
   5   0  -2       20.56       26.54      2.71 o 
   5   0  -1        0.01       -0.69      1.25 o 
   5   0   0       35.47       45.64      2.10 o 
   5   0   1       10.63       17.59      1.54 o 
   5   0   2       40.60       70.11      6.77 o 
   5   0   3        7.76       10.75      1.44 o 
   5   0   4        8.84       10.81      1.41 o 
  -5   0  -5        6.78        8.22      1.71 o 
  -5   0  -6       33.76       49.47      2.84 o 
  -5   0  -7       10.37       12.95      2.18 o 
  -5   0  -8       12.55       21.63      2.47 o 
  -5   0  -9       18.75       28.40      2.90 o 
  -5   0 -10        9.49        9.54      2.84 o 
  -5   0 -11        0.10       -1.51      1.02 o 
  -5   0 -12        6.68        5.89      1.08 o 
  -5   0 -13        0.36       -0.26      1.08 o 
  -5   0 -14        0.03        0.12      0.91 o 
   5   0  15        0.12        0.55      0.99 o 
   5   1 -12        0.04        1.70      0.80 o 
   5   1 -11        0.01        0.49      1.11 o 
   5   1 -10        1.45        8.29      1.42 o 
  -5  -1   9        1.22        0.95      1.54 o 
  -5  -1   8       18.31       21.34      1.79 o 
   5   1  -6       21.92       29.47      2.00 o 
   5   1  -5       24.49       28.67      2.27 o 
   5   1  -4       14.55       13.51      1.75 o 
   5   1  -2        1.58        3.72      3.21 o 
   5   1  -1      106.91      129.30      9.06 o 
  -5  -1  -2      332.45      444.90      5.91 o 
  -5  -1  -3      162.36      174.82      4.01 o 
  -5  -1  -5       12.17       13.24      1.88 o 
  -5  -1  -6        5.60        1.52      1.67 o 
  -5  -1  -8        4.80        6.25      2.07 o 
  -5  -1  -9       46.72       48.35      3.20 o 
  -5  -1 -10       23.84       21.60      2.81 o 
   5   1  11        7.54       15.78      1.64 o 
   5   1  12        5.54        9.22      1.50 o 
   5   1  13        7.90        6.69      1.44 o 
   5   1  14        0.20        1.19      1.23 o 
   5   1  15        0.12       -0.84      0.97 o 
   5   2 -12        0.65       -0.29      0.85 o 
   5   2 -11        0.04       -0.74      1.03 o 
   5   2 -10        3.65        2.37      1.19 o 
   5   2  -9        6.58        5.70      1.39 o 
   5   2  -8       12.62       12.04      5.23 o 
   5   2  -7       32.84       23.48      3.49 o 
   5   2  -6        0.11        1.12      1.83 o 
  -5  -2   5       18.10       16.83      1.71 o 
   5   2   9        4.54        4.62      1.42 o 
   5   2  11        0.37        6.81      1.55 o 
   5   2  12        0.83        0.88      1.43 o 
   5   2  13        0.51        1.91      1.29 o 
   5   2  14        0.00        1.73      1.17 o 
   5   2  15        0.06       -0.12      0.96 o 
   5   4 -11        0.62       -0.77      0.92 o 
   5   4  -8        3.40        0.27      1.69 o 
   5   4  -7        0.58        1.22      1.65 o 
   5   4  12        0.34        2.97      1.18 o 
   5   5 -11        0.00       -0.04      0.84 o 
   5   5 -10        4.68        4.36      1.12 o 
   5   5  -9        1.51        1.62      1.16 o 
   5   5  -8        0.77        1.89      1.29 o 
   5   5  -7        7.22        6.08      1.67 o 
   5   5  -6       12.46       18.28      1.77 o 
   5   5  -5        1.42        4.90      1.47 o 
   5   5  -4        1.71        3.30      3.64 o 
   5   5  -3        0.00       -2.28      1.53 o 
   5   5  -2        0.04       -2.15      1.07 o 
   5   5  -1        0.01        2.03      1.46 o 
   5   5   0        9.20       14.26      2.27 o 
   5   5   2        7.70       10.97      2.02 o 
   5   5   4        1.63        1.07      1.03 o 
   5   5   5        1.08        0.48      1.16 o 
   5   5   6        0.00       -0.48      1.46 o 
   5   5   7        0.60        1.61      1.05 o 
   5   5   8        2.82        0.83      1.19 o 
   5   5   9        9.68        9.26      1.62 o 
   5   5  10       11.04       12.41      3.46 o 
   5   5  11        0.08        0.83      1.24 o 
   5   5  12        0.41        0.12      1.58 o 
   5   5  13        2.68        3.63      1.09 o 
   5   5  14        0.41        1.24      0.94 o 
   5   6 -10        0.07        1.35      0.88 o 
   5   6  -9        0.00       -1.98      1.08 o 
   5   6  -8        0.18        0.07      1.10 o 
   5   6  -7        0.14        0.02      3.84 o 
   5   6  -6        0.57        2.55      1.67 o 
   5   6  -5        5.26       12.02      1.68 o 
   5   6  -4        0.03        5.62      1.48 o 
   5   6  -3        0.80       -1.70      1.37 o 
   5   6  -2        0.77        0.71      1.14 o 
   5   6  -1        4.87        3.53      1.21 o 
   5   6   0        5.01        9.62      1.34 o 
   5   6   2       33.51       51.09      1.82 o 
   5   6   3        6.85        9.70      1.25 o 
   5   6   4        3.59        6.55      1.21 o 
   5   6   5        0.50        1.15      1.11 o 
   5   6   6        0.01        0.64      1.48 o 
   5   6   7        0.00       -0.44      1.15 o 
   5   6   8        2.48        0.43      1.25 o 
   5   6   9        9.26        8.64      1.43 o 
   5   6  10        0.10        0.37      1.27 o 
   5   6  11        0.01        0.11      1.17 o 
   5   6  12        0.65       -0.68      1.34 o 
   5   6  13        0.75        0.86      0.95 o 
   5   7  -9        0.27       -0.86      0.85 o 
   5   7  -7        0.00        0.11      1.07 o 
   5   7  -6        0.01        2.97      1.54 o 
   5   7  -3        0.00        0.97      2.48 o 
   5   7  -2        0.68        3.43      1.13 o 
   5   7   0        1.86        3.93      1.21 o 
   5   7   1       26.88       29.10      1.55 o 
   5   7   4       10.15       10.60      1.42 o 
   5   7   5       17.33       10.64      1.28 o 
   5   7   6        0.53        1.21      1.15 o 
   5   7   7        0.01       -0.42      1.09 o 
   5   7   8        7.86        2.22      4.23 o 
   5   7   9        0.90       -0.83      1.16 o 
   5   7  10        3.85        2.14      1.16 o 
   5   7  11        4.28        3.76      1.13 o 
   5   7  12        9.32        4.91      1.03 o 
   5   8  -8        0.47        1.06      0.82 o 
   5   8  -7        1.03        0.73      0.86 o 
   5   8  -6        0.01        0.78      1.00 o 
   5   8  -3        0.61        1.71      0.93 o 
   5   8  -2        0.00        0.43      0.99 o 
   5   8  -1        0.02       -0.25      1.10 o 
   5   8   0        0.68        4.34      1.19 o 
   5   8   1        2.02        2.01      1.18 o 
   5   8   2        0.79        1.98      1.22 o 
   5   8   3        3.86        2.44      1.20 o 
   5   8   4        8.40        3.74      1.23 o 
   5   8   5        0.01       -1.73      1.15 o 
   5   8   6        0.16       -0.52      1.13 o 
   5   8   7        5.16        3.14      1.12 o 
   5   8   8        9.87        5.66      1.28 o 
   5   8   9        0.18        0.48      1.07 o 
   5   8  10        0.04       -0.29      1.05 o 
   5   8  11        0.57        0.08      0.97 o 
   5  11   2        0.00       -0.23      0.86 o 
   5  11   3        1.02        1.31      0.89 o 
   5  11   4        1.14        1.31      0.86 o 
  -6  10   4       17.03       15.81      1.10 o 
  -6  10   3        0.89        1.24      1.02 o 
  -6  10   2        1.22        0.21      1.07 o 
  -6  10   1       10.42        9.04      1.17 o 
  -6  10   0       47.89       46.95      1.58 o 
  -6  10  -1        1.39        2.70      1.23 o 
  -6  10  -2       17.10       14.70      1.15 o 
  -6  10  -3       20.39       18.66      1.28 o 
  -6  10  -4        2.86        4.33      1.07 o 
  -6  10  -5        3.23        2.22      0.90 o 
  -6   9   6       14.29       14.62      1.09 o 
  -6   9   5       24.46       20.80      1.27 o 
  -6   9   4        8.49        7.86      1.22 o 
  -6   9   3        0.79        1.06      1.16 o 
  -6   9   2        0.65        1.40      1.24 o 
  -6   9   1        9.39       10.47      1.35 o 
  -6   9   0        2.43        4.79      1.27 o 
  -6   9  -1        0.21        0.63      1.16 o 
  -6   9  -2       92.82       90.11      6.80 o 
  -6   9  -3       85.05       73.81      2.09 o 
  -6   9  -4        0.17        0.94      1.12 o 
  -6   9  -5        0.10       -0.58      0.96 o 
  -6   9  -6        5.30        3.84      1.05 o 
  -6   9  -7        3.10        2.51      0.93 o 
  -6   9  -8        4.53        2.73      0.80 o 
  -6   8   8       13.85       12.61      1.09 o 
  -6   8   7        6.79        4.32      0.99 o 
  -6   8   6       12.34       13.56      1.28 o 
  -6   8   5        7.71        8.89      1.27 o 
  -6   8   4        0.03        1.78      1.25 o 
  -6   8   3       19.92       14.72      1.46 o 
  -6   8   2        0.48        2.21      1.38 o 
  -6   8   1        3.68        3.35      1.46 o 
  -6   8   0       23.82       24.20      1.61 o 
  -6   8  -1        0.03        0.59      1.28 o 
  -6   8  -2       54.92       52.70      4.76 o 
  -6   8  -3        1.56        2.85      1.18 o 
  -6   8  -4        0.47        0.65      1.15 o 
  -6   8  -5        0.03        1.65      1.09 o 
  -6   8  -6        1.36        1.65      1.08 o 
  -6   8  -7        0.07        0.48      1.03 o 
  -6   8  -8       10.20        8.25      1.13 o 
  -6   8  -9        0.13        0.81      0.92 o 
  -6   7  -8       72.40       63.72      1.83 o 
  -6   7  -9      130.40      114.28      2.10 o 
   6  -5 -10       21.31       19.26      1.24 o 
  -6   5   9        0.14        1.33      1.38 o 
  -6   5   8        0.11        0.55      1.31 o 
  -6   5   7      118.65      125.87      6.36 o 
  -6   5   6       97.07       91.88      2.52 o 
  -6   5   5       22.72       20.39      1.73 o 
  -6   5   4        8.67        7.89      1.48 o 
  -6   5   3       45.66       39.58      1.91 o 
   6  -5   1        8.07       16.68      1.34 o 
   6  -5   2      609.76      594.91      4.76 o 
   6  -5   8      121.63      122.00      2.71 o 
   6  -5   9      107.74      106.14      2.58 o 
   6  -5  10        4.91        3.20      1.26 o 
   6  -5  11       26.70       32.63      1.64 o 
   6  -5  12       11.97       13.65      1.24 o 
   6  -5  13        4.37        3.52      0.89 o 
   6  -4 -11        0.04       -0.07      0.83 o 
   6  -4 -10       14.01       19.09      1.30 o 
   6  -4  -9       12.94       17.70      1.78 o 
  -6   4   8       23.57       25.83      1.93 o 
  -6   4   7      148.90      157.56      3.36 o 
  -6   4   6        1.58        2.06      1.47 o 
  -6   4   5        3.95        6.17      1.56 o 
   6  -4  -4        0.03        1.53      1.65 o 
   6  -4  -3       31.50       33.42      2.06 o 
   6  -4  -2       45.28       52.12      3.16 o 
   6  -4  -1        0.34        3.04      2.00 o 
   6  -4   0       91.16       94.91      3.90 o 
   6  -4   1       54.68       42.06      3.05 o 
   6  -4   3       33.12       32.69      1.51 o 
   6  -4   4       70.27       67.25      2.16 o 
   6  -4   5       16.95       19.13      1.56 o 
   6  -4   6       11.33       11.23      1.69 o 
   6  -4   7       25.27       21.20      1.61 o 
  -6   4  -8       46.20       36.65      2.24 o 
  -6   4  -9        7.14       10.78      2.49 o 
  -6   4 -10      158.28      149.49      7.86 o 
  -6   4 -11       79.92       73.67      2.03 o 
  -6   4 -12        0.77        0.95      1.02 o 
   6  -4  13        7.07        5.41      0.96 o 
   6  -3 -11       19.02       25.17      1.20 o 
   6  -3 -10       12.20       16.12      1.26 o 
   6  -3  -9       58.28       55.29     10.74 o 
  -6   3   8      134.66      134.63      3.21 o 
  -6   3   7      430.51      425.92      5.14 o 
  -6   3   6       64.07       72.09     10.37 o 
   6  -3  -5        5.07        3.18      1.83 o 
   6  -3  -4        0.44       -3.04      1.83 o 
   6  -3  -3       19.56       18.62      5.99 o 
   6  -3  -2       73.22       85.84      3.79 o 
   6  -3  -1      132.18      141.71      5.55 o 
  -6   3   0      756.74      767.26      8.80 o 
   6  -3   1        4.64        5.63      5.58 o 
   6  -3   2      122.82      122.19      3.99 o 
   6  -3   3      217.96      197.75     26.01 o 
   6  -3   4        7.58        7.44      1.93 o 
   6  -3   5       59.33       51.11      2.21 o 
   6  -3   6        5.69        3.80      1.29 o 
   6  -3   7       93.14       81.27      3.22 o 
  -6   3  -8       74.06       63.25      2.16 o 
  -6   3  -9      128.21      120.30      3.20 o 
  -6   3 -10       70.33       73.29      2.73 o 
  -6   3 -11        4.47        4.26      1.19 o 
  -6   3 -12        7.78        6.19      1.12 o 
  -6   3 -13       30.97       25.07      1.22 o 
   6  -3  14        1.16        1.36      0.72 o 
  -6   2  11       56.10       59.89      1.89 o 
   6  -2 -10       40.63       45.66      6.49 o 
   6  -2  -9      128.45      150.92     25.32 o 
   6  -2  -8        6.68        5.76      1.99 o 
  -6   2   7      260.68      229.49      3.88 o 
  -6   2   6      165.62      148.85      3.24 o 
   6  -2  -5       24.16       27.98      7.26 o 
   6  -2  -4        5.67        6.87      2.15 o 
   6  -2  -3       34.35       39.89      2.87 o 
   6  -2  -2      108.54      101.51      3.69 o 
   6  -2  -1      101.20       99.18      3.54 o 
   6  -2   0      335.76      365.22      6.13 o 
  -6   2  -3       21.66       28.86      2.45 o 
   6  -2   4        2.08        3.34      1.59 o 
   6  -2   5       50.37       41.56      2.53 o 
   6  -2   6      211.42      198.78      3.65 o 
   6  -2   7       40.14       34.03      1.91 o 
  -6   2  -8        8.70        5.73      1.42 o 
  -6   2  -9        1.29        2.88      1.38 o 
  -6   2 -10       62.32       66.75      2.36 o 
  -6   2 -11        8.27        5.33      1.22 o 
  -6   2 -12       20.92       24.14      1.40 o 
  -6   2 -13        2.56        3.30      0.97 o 
  -6   2 -14       17.60       20.20      0.93 o 
  -6   1  11        2.46        4.27      1.22 o 
  -6   1  10        0.32        0.26      1.46 o 
  -6   1   9       38.33       40.10      2.14 o 
   6  -1  11       24.35       19.76      1.48 o 
   6  -1  12       54.88       51.49      1.80 o 
   6  -1  13       11.32       12.00      4.52 o 
   6  -1  14        7.08        9.47      1.06 o 
   6   1 -11        5.21       10.21      1.72 o 
   6   1 -10       12.27       12.92      1.34 o 
  -6  -1   9       58.34       57.12      2.21 o 
   6   1  -7       38.49       46.99      2.31 o 
   6   1   8       29.18       25.72      1.43 o 
   6   1  13        0.02        0.95      1.18 o 
   6   1  14        3.46        3.37      1.07 o 
   6   2 -11       16.75       21.03      1.16 o 
   6   2 -10        1.82        4.26      1.18 o 
   6   2  -9       20.56       25.89      1.65 o 
   6   2  -8        6.55        2.72      7.49 o 
   6   2  -7       57.23       62.47      3.53 o 
   6   2  -6        1.16        3.63      1.71 o 
   6   2  -5        8.42        9.96      1.68 o 
   6   2  -4       36.94       38.27      2.14 o 
   6   2  -3      199.87      211.26      3.99 o 
   6   2  -2       54.51       47.69      2.81 o 
   6   2  -1        1.43        1.37      1.82 o 
   6   2   0       21.59       29.40      2.44 o 
   6   2   1      138.10      138.86      4.11 o 
  -6  -2  -3      321.12      278.38      5.52 o 
  -6  -2  -4       96.04       77.62      3.42 o 
  -6  -2  -5      101.98       80.68      3.50 o 
   6   2   6       36.27       35.26      1.89 o 
   6   2   7        7.23        4.59      1.86 o 
   6   2   8       29.79       29.62      1.84 o 
   6   2   9      150.87      177.49     13.79 o 
   6   2  10      261.14      275.24     20.65 o 
   6   2  11        6.06        1.91      1.38 o 
   6   2  12      136.04      156.67      2.86 o 
   6   2  13       38.62       48.32      1.80 o 
   6   2  14       50.87       68.10      1.75 o 
   6   3 -11        1.17        1.49      0.84 o 
   6   3 -10       29.88       27.14      1.41 o 
   6   3  -9        7.44        6.19      1.22 o 
   6   3  -8        4.89        2.35      7.82 o 
   6   3  -7       62.93       71.26      7.20 o 
   6   3  -6      125.52      127.82      8.50 o 
   6   3  -5       70.81       68.64      3.64 o 
   6   3  -4       82.44       83.62      2.81 o 
   6   3  -3        4.22        2.17      1.69 o 
   6   3  -2       55.08       49.79      8.51 o 
   6   3  -1        9.42        4.86      1.96 o 
   6   3   0      206.04      214.59      5.14 o 
  -6  -3  -1      121.50      124.62      4.03 o 
  -6  -3  -2        2.82       -1.84      1.90 o 
  -6  -3  -3      723.18      735.17      9.01 o 
  -6  -3  -4      139.56      127.08      4.15 o 
   6   3   5       69.39       68.59      7.00 o 
   6   3   6       19.55       18.89      1.92 o 
   6   3   7        0.16       -0.30      1.28 o 
   6   3   8        4.49        2.53      1.24 o 
   6   3   9       60.33       69.83      2.42 o 
   6   3  10      418.39      469.30     26.59 o 
   6   3  11      142.89      153.48      2.81 o 
   6   3  12       54.72       59.09      1.99 o 
   6   3  13       12.81       19.20      1.40 o 
   6   3  14       21.83       26.05      1.32 o 
   6   4 -10        6.61        6.61      1.07 o 
   6   4  -9        1.08        0.95      1.05 o 
   6   4  -8       71.52       63.53      2.42 o 
   6   4  -7      145.09      146.84      3.15 o 
   6   4  -6        7.71       13.32      1.80 o 
   6   4  -5       46.82       44.31      2.16 o 
   6   4  -4       23.53       24.02      1.75 o 
   6   4  -3        8.39        8.78      1.84 o 
   6   4  -2       16.89       16.28      2.77 o 
   6   4  -1       64.99       67.88      2.50 o 
   6   4   0       34.63       30.02      1.97 o 
   6   4   1        7.58       12.29      1.73 o 
   6   4   2       54.09       56.28      8.50 o 
   6   4   3       96.33       93.37      5.11 o 
   6   4   4        1.36        1.08      1.35 o 
   6   4   5       43.62       48.31      3.63 o 
   6   4   6       31.84       30.40      1.97 o 
   6   4   7        0.01       -0.28      1.37 o 
   6   4   8        5.40        2.82      1.30 o 
   6   4   9        1.15        2.45      1.31 o 
   6   4  10      158.80      162.35      9.34 o 
   6   4  11       19.05       28.61      1.69 o 
   6   4  12       13.95       16.47      1.85 o 
   6   4  13       16.25       18.81      1.39 o 
   6   4  14        0.03        0.53      0.92 o 
   6   5 -10        4.02        3.74      0.89 o 
   6   5  -9       10.19       13.07      1.20 o 
   6   5  -8       22.71       33.28      1.61 o 
   6   5   1      612.85      545.70      4.47 o 
   6   5   2        6.61        9.75      1.30 o 
   6   5   7        8.22        5.48      1.31 o 
   6   5   8       23.48       17.10      1.53 o 
   6   5   9       88.50       88.32      2.40 o 
   6   5  10      127.52      122.92      2.67 o 
   6   5  11        0.16        0.33      1.17 o 
   6   5  12        0.02        0.21      1.26 o 
   6   5  13       20.08       17.60      1.30 o 
   6   7  -8        0.90        2.27      0.81 o 
   6   8  -6        0.07        0.33      0.90 o 
   6   8  -5        9.57        6.56      2.30 o 
   6   8  -4        0.00        1.91      3.54 o 
   6   8  -3        1.14        3.53      7.10 o 
   6   8  -2        0.11        5.98      1.45 o 
   6   8   1       53.87       48.38      1.87 o 
   6   8   2        0.02       -0.22      1.18 o 
   6   8   3       17.97       22.56      1.79 o 
   6   8   4        4.30        3.42      1.16 o 
   6   8   5        0.17        0.72      1.09 o 
   6   8   6       18.34       11.61      3.34 o 
   6   8   7        0.04       -0.33      1.05 o 
   6   8   8        9.77        6.97      3.08 o 
   6   8   9       11.06       11.19      1.23 o 
   6   8  10        4.16        5.54      1.03 o 
   6   8  11       11.08       10.83      1.39 o 
   6   9  -5        4.20        3.04      0.81 o 
   6   9  -4        1.92        1.84      0.85 o 
   6   9  -3        4.50        5.69      1.59 o 
   6   9  -2        0.12        3.55      5.23 o 
   6   9  -1        0.03       -0.25      1.20 o 
   6   9   0       69.99       64.34      1.91 o 
   6   9   1       85.99       80.22      2.05 o 
   6   9   2        0.16       -0.05      1.20 o 
   6   9   3        1.52        2.23      3.32 o 
   6   9   4        9.29       10.17      2.23 o 
   6   9   5        0.25       -0.81      1.06 o 
   6   9   6        0.52       -0.08      1.06 o 
   6   9   7        7.77        7.42      1.07 o 
   6   9   8       23.77       19.25      1.28 o 
   6   9   9       12.63       13.20      2.15 o 
   6  10  -2        2.52        3.82      0.79 o 
   6  10   1       17.64       30.94      1.32 o 
   6  10   3       40.37       55.85      1.62 o 
   6  10   6        0.74       10.00     18.58 o 
   6  10   7       16.19       14.85      0.85 o 
  -7   8   6        0.23        0.55      0.92 o 
  -7   8   5        3.50        3.87      1.08 o 
  -7   8   4        3.60        3.45      1.16 o 
  -7   8   3        0.58        1.09      1.19 o 
  -7   8   2        0.09       -0.13      1.19 o 
  -7   8   1        0.51        1.20      1.27 o 
  -7   8   0        0.11        0.47      1.16 o 
  -7   8  -1        0.47        1.06      1.19 o 
  -7   8  -2        1.85        0.60      1.19 o 
  -7   8  -3        3.47        1.94      1.23 o 
  -7   8  -4        3.28        2.98      1.16 o 
  -7   8  -5        0.27        0.46      0.99 o 
  -7   8  -6        0.22        1.43      0.99 o 
  -7   8  -7        0.54        2.66      1.04 o 
  -7   8  -8        2.30        2.77      0.91 o 
  -7   7   7        0.62        2.60      0.91 o 
  -7   7   6        0.00       -0.60      1.02 o 
  -7   7   5        0.49        1.28      1.14 o 
  -7   7   4        0.10       -0.57      1.25 o 
  -7   7   3        0.01       -0.21      1.32 o 
  -7   7   2        0.14       -0.27      1.36 o 
  -7   7   1        0.04        0.13      1.41 o 
  -7   7   0        0.01        3.52      1.47 o 
  -7   7  -1        0.92        4.28      1.43 o 
  -7   7  -2        2.78        3.86      1.37 o 
  -7   7  -3        5.38        4.18      1.33 o 
   7  -7   4        0.97        1.98      1.19 o 
   7  -7   5        0.02       -0.50      1.07 o 
   7  -7   6        0.41        0.90      1.07 o 
   7  -7   7        0.02        0.12      1.16 o 
  -7   7  -8        0.15        0.08      1.02 o 
  -7   7  -9        0.50        0.86      0.94 o 
   7  -7  10        1.48        0.59      0.93 o 
  -7   6   8        0.44        1.05      1.01 o 
  -7   6   7        2.39        2.79      1.12 o 
  -7   6   6        0.03        0.93      1.21 o 
  -7   6   5        0.42        1.60      1.35 o 
  -7   6   4        0.14        0.00      1.41 o 
  -7   6   3        0.62        0.26      1.40 o 
  -7   6   2        5.18        3.36      1.45 o 
  -7   6   1        2.35        3.07      1.47 o 
  -7   6  -1        6.03       14.75      1.74 o 
  -7   6  -2       14.05       12.06      3.27 o 
  -7   6  -3        6.92        7.81      2.85 o 
   7  -6   4        0.16        3.07      1.30 o 
   7  -6   5        0.05        1.22      1.15 o 
   7  -6   6        0.25        1.06      1.12 o 
   7  -6   7        0.26       -0.36      1.19 o 
   7  -6   8        1.70        0.52      1.22 o 
   7  -6   9        2.67        1.67      1.15 o 
  -7   6 -10        1.86        3.10      1.12 o 
   7  -6  11        0.02       -0.24      0.96 o 
   7  -5  -9        3.88        3.82      0.92 o 
  -7   5   8        0.92        6.31      1.32 o 
  -7   5   7        0.00       -0.67      1.33 o 
  -7   5   6        5.00        4.50      1.45 o 
  -7   5   5        0.62        1.79      1.39 o 
  -7   5   4        1.18        0.07      1.40 o 
  -7   5   3        0.08        1.24      1.47 o 
  -7   5   2        3.07        7.37      1.52 o 
   7  -5   0        4.40        6.48      1.20 o 
   7  -5   1       20.86       32.38      1.59 o 
  -7   5  -3        2.31        1.71      2.29 o 
  -7   5  -4       27.19       21.51      1.55 o 
   7  -5   5        0.00        1.56      1.27 o 
   7  -5   6        0.73        2.27      1.25 o 
   7  -5   7        0.08        0.87      1.23 o 
   7  -5   8        0.63        2.65      1.28 o 
   7  -5   9        0.33        3.40      1.23 o 
   7  -5  10        0.95        1.64      1.21 o 
   7  -5  11        2.74        2.51      1.14 o 
   7  -5  12        0.63        3.05      0.93 o 
  -7   4  10        0.07        0.83      1.05 o 
  -7   2  10        0.05        4.26      1.25 o 
  -7   2   9        1.53        0.47      1.40 o 
  -7   2   8        5.13        4.46      1.60 o 
  -7   2   6        0.03        6.62      1.69 o 
   7  -2  10       33.01       22.48      1.56 o 
   7  -2  11        8.26        6.30      1.22 o 
   7  -2  12        0.24        0.50      1.01 o 
  -7   1  10        0.31       -1.80      1.23 o 
  -7   1   9        0.77       -1.77      1.42 o 
  -7   1   8        0.32       -0.38      1.57 o 
  -7   1   7        1.27        1.22      1.59 o 
  -7   1   6        0.63        0.94      1.80 o 
  -7   1   5        2.56        1.05      1.69 o 
   7  -1  -4        2.85        5.16      1.33 o 
   7  -1  -3        0.00        2.67      1.38 o 
   7  -1  -1        5.13        3.67      2.12 o 
  -7   1   0        3.97        4.23      1.30 o 
  -7   1  -2        3.04        5.66      1.26 o 
   7  -1   3        8.65        6.81      1.14 o 
  -7   1  -4       10.62        7.30      1.33 o 
  -7   1  -5        5.86        6.28      1.31 o 
   7  -1   6       12.50        9.46      1.43 o 
   7  -1   7        1.11        0.56      1.27 o 
   7  -1   8        1.49        2.49      1.20 o 
   7  -1   9        7.41        6.76      1.88 o 
   7  -1  10        5.94        1.52      1.18 o 
   7  -1  11        0.83        0.69      1.14 o 
   7  -1  12        1.49        0.59      1.08 o 
   7  -1  13        0.02       -0.93      0.89 o 
  -7   0  10        0.02       -1.31      1.27 o 
   7   0  -9        7.11       11.52      1.40 o 
  -7   0   8       13.02       17.14      1.75 o 
  -7   0   7        1.00        0.77      1.63 o 
   7   0  -6        7.18        4.60      4.14 o 
   7   0  -5        5.88        9.31      2.88 o 
   7   0  -4        0.00        3.90      1.61 o 
   7   0  -3        1.68        3.36      2.97 o 
   7   0  -2        0.30       -0.27      0.94 o 
   7   0  -1        3.12        2.13      1.01 o 
  -7   0   0        0.05        0.22      1.19 o 
  -7   0  -1        1.71        2.69      1.26 o 
  -7   0  -2        0.27        0.54      1.73 o 
  -7   0  -3        0.08       -0.65      1.23 o 
  -7   0  -4        2.74        2.32      1.66 o 
  -7   0  -5        0.26        0.37      1.16 o 
   7   0   6        0.37        0.40      1.22 o 
   7   0   7        0.68        1.41      1.29 o 
   7   0   8        0.57        0.19      1.06 o 
   7   0   9       16.85       20.36      1.43 o 
   7   0  11        0.53       -1.48      1.16 o 
   7   0  12       17.16       19.53      1.43 o 
   7   0  13        1.18       -1.26      0.99 o 
   7   0  14        0.04       -0.28      0.79 o 
   7   1 -10        0.39        0.07      0.95 o 
   7   1  -9        0.55        1.02      1.46 o 
  -7  -1   8        0.57        4.04      1.49 o 
  -7  -1   7        0.21       -3.38      1.69 o 
   7   1  -6        8.26        6.99      1.93 o 
   7   1  -5        0.45        4.77      1.84 o 
   7   1  -4        5.34       12.28      1.88 o 
   7   1  -3        1.12        1.09      2.22 o 
   7   1  -2       16.49       16.27      1.86 o 
   7   1  -1        2.18        2.12      1.13 o 
   7   1   0        7.60        6.90      1.10 o 
   7   1   1        5.05        8.56      1.05 o 
  -7  -1  -3        4.15        7.84      2.07 o 
   7   1   4        4.50        7.27      2.72 o 
   7   1   5        3.60        6.37      1.34 o 
   7   1   7        0.10        1.14      1.23 o 
   7   1   8        4.54        4.25      1.29 o 
   7   1   9        1.59        2.65      1.20 o 
   7   1  11        0.65        1.43      1.16 o 
   7   1  12        1.51        1.45      1.07 o 
   7   1  13        0.34        0.83      1.03 o 
   7   1  14        0.39       -0.38      0.84 o 
   7   2 -10        3.27        3.12      0.90 o 
   7   2  -9       11.03        9.42      2.09 o 
  -7  -2   8        7.09       10.26      1.52 o 
  -7  -2   7        3.32        2.12      1.67 o 
  -7  -2   6       37.93       26.62      2.06 o 
   7   2  12        4.11        4.75      1.24 o 
   7   2  13        0.49        5.75      1.10 o 
   7   2  14        0.10        0.65      0.83 o 
   7   4  -7       11.26        2.94      1.72 o 
   7   4  12        0.11        0.67      0.92 o 
   7   5  -8        0.14        2.51      1.01 o 
   7   5  -6        0.01        0.33      1.66 o 
   7   5  -5        0.02        7.43      5.58 o 
   7   5  -4        0.15        6.68      7.66 o 
   7   5  -3        0.07        4.44      1.62 o 
   7   5  -2        1.25       -0.03      3.29 o 
   7   5   3       24.22       19.65      1.45 o 
   7   5   4        1.23        2.06      1.21 o 
   7   5   5        2.72        7.88      1.32 o 
   7   5   6        0.73        2.27      1.24 o 
   7   5   7        2.76        1.85      1.22 o 
   7   5   8        0.75        1.25      1.18 o 
   7   5   9        3.09        2.58      1.23 o 
   7   5  10        3.51        1.84      1.17 o 
   7   5  11        1.81        2.54      1.08 o 
   7   5  12        1.18        1.25      0.92 o 
   7   6  -7        0.51        1.25      0.88 o 
   7   6  -6        1.33        3.35      0.98 o 
   7   6  -5        2.61        1.86      3.85 o 
   7   6  -4        0.26        3.48      7.70 o 
   7   6  -3        1.40        2.01      4.85 o 
   7   6  -2        0.38       -0.53      1.92 o 
   7   6  -1        0.53        1.95      4.07 o 
   7   6   0        1.50        3.02      2.72 o 
   7   6   1        8.11        8.71      1.53 o 
   7   6   2       12.09       19.51      1.74 o 
   7   6   3        0.26       10.35      3.97 o 
   7   6   4        0.36        6.86      3.41 o 
   7   6   5        7.37        1.79      1.23 o 
   7   6   6        1.57       -0.02      1.20 o 
   7   6   7        0.22        0.48      1.13 o 
   7   6   8        0.48        0.87      1.17 o 
   7   6   9        0.86        0.62      1.10 o 
   7   6  10        1.86        1.77      1.09 o 
   7   6  11        1.00        2.79      1.01 o 
   7   6  12        0.42        0.55      0.80 o 
   7   7  -6        1.89        2.22      0.86 o 
   7   7  -5        0.48        1.12      1.05 o 
   7   7  -4        0.03        3.00      3.54 o 
   7   7  -3        0.01        3.98      8.46 o 
   7   7  -2        0.15        0.48      0.98 o 
   7   7  -1        0.21        0.24      1.04 o 
   7   7   3        0.88        4.97      1.11 o 
   7   7   4        0.35        6.46      1.19 o 
   7   7   5        0.17        2.15      1.10 o 
   7   7   6        0.60        0.06      1.32 o 
   7   7   7        0.01       -0.95      1.57 o 
   7   7   8        0.29       -0.59      1.08 o 
   7   7   9        0.26        0.24      1.02 o 
   7   7  10        0.02        1.40      0.99 o 
   7   7  11        1.13        2.32      0.89 o 
   7   8   5        1.13        1.27      4.85 o 
   7   8   6        0.12        1.18      1.00 o 
   7   8   7        0.58       -0.75      2.97 o 
   7   8   8        4.04        0.86      4.04 o 
   7   8   9        1.84        2.06      0.95 o 
   7   8  10        0.58        0.15      0.81 o 
  -8   9   1       27.68       30.16      1.26 o 
  -8   9   0      124.08      123.80      1.93 o 
  -8   9  -1       51.21       50.78      1.32 o 
  -8   9  -2       12.60       18.91      1.08 o 
  -8   9  -3        3.82        8.04      0.99 o 
  -8   8   4        0.05        0.42      0.91 o 
  -8   8   3       31.94       27.96      1.35 o 
  -8   8   2       13.21       10.12      1.21 o 
  -8   8   1       32.22       33.28      1.52 o 
  -8   8   0       10.69       10.55      1.26 o 
  -8   8  -1        3.83        6.09      1.17 o 
  -8   8  -2       13.13       12.03      1.21 o 
  -8   8  -3        0.33        2.31      1.02 o 
  -8   8  -4       31.90       35.63      1.48 o 
  -8   8  -5        7.61        8.10      1.09 o 
  -8   8  -6       18.94       20.33      2.16 o 
  -8   8  -7        7.89        9.64      0.90 o 
  -8   7   6        0.01        3.31      0.87 o 
  -8   7  -8       15.09       15.52      1.10 o 
  -8   5   8       21.19       21.25      1.19 o 
  -8   5   7       65.23       68.51      1.79 o 
  -8   5   6        0.37        0.69      1.17 o 
  -8   5   5        3.45        4.60      1.31 o 
  -8   5   4        2.49        2.33      1.46 o 
  -8   5   3       22.21       19.41      1.65 o 
  -8   5   2        0.84        1.21      1.44 o 
  -8   5   1       17.05       17.62      1.68 o 
  -8   5  -2       22.85       19.43      1.65 o 
  -8   5  -3      159.18      151.27      2.88 o 
  -8   5  -4       13.72       15.37      1.52 o 
   8  -5   9        1.66        1.67      1.16 o 
   8  -5  10       85.83       81.32      1.96 o 
   8  -5  11        0.04        0.57      0.90 o 
  -8   4   8        0.64        1.32      1.11 o 
  -8   4   7        0.00        0.16      1.26 o 
  -8   4   6        1.53        2.34      1.34 o 
  -8   4   5       17.21       18.70      1.64 o 
  -8   4   4       18.12       16.46      1.67 o 
  -8   4   3       88.02       85.22      2.37 o 
   8  -4  -2       14.76       12.65      1.28 o 
   8  -4  -1       49.97       54.66      1.81 o 
   8  -4   0       11.66        8.37      1.24 o 
   8  -4   1        3.98        7.84      1.27 o 
   8  -4   2        2.37        2.77      1.19 o 
   8  -4   3       23.48       20.54      1.52 o 
   8  -4   4       39.44       41.11      1.80 o 
   8  -4   5        5.52        4.80      1.28 o 
   8  -4   6       41.59       33.77      1.75 o 
   8  -4   7        1.36        1.32      1.20 o 
   8  -4   8        7.08        4.42      1.27 o 
   8  -4   9        3.17        3.36      1.23 o 
   8  -4  10        3.49        4.22      1.20 o 
   8  -4  11        4.71        3.51      1.03 o 
   8  -4  12        4.82        5.46      0.90 o 
  -8   3   9        0.85        2.53      1.09 o 
  -8   3   8       18.44       16.04      1.47 o 
  -8   3   7       24.12       20.23      1.71 o 
  -8   3   6        5.75        7.52      1.46 o 
  -8   3   5       59.18       54.29      2.10 o 
  -8   3   4       20.40       21.68      1.77 o 
   8  -3  -3        9.29        6.09      3.04 o 
   8  -3  -2       78.38       69.00      6.60 o 
   8  -3  -1      233.41      212.87     11.14 o 
   8  -3   0       28.28       25.23      1.55 o 
   8  -3   1       98.29      101.61      2.37 o 
   8  -3   2      239.58      202.93      3.17 o 
   8  -3   3      438.72      382.79      4.23 o 
   8  -3   4      123.31      113.83      2.52 o 
   8  -3   5       20.38       18.80      1.48 o 
   8  -3   6        0.13        1.42      1.20 o 
   8  -3   7       10.96       11.81      1.39 o 
   8  -3   8        0.16       -0.30      1.19 o 
   8  -3   9        9.48        7.91      1.30 o 
   8  -3  10       30.48       26.54      1.66 o 
   8  -3  11        6.99        4.88      1.10 o 
   8  -3  12       34.02       29.79      1.22 o 
  -8   2   9        2.03        0.18      1.22 o 
  -8   2   8       22.17       22.53      1.66 o 
  -8   2   7       36.98       40.88      2.00 o 
  -8   2   6       60.88       58.62      2.28 o 
  -8   2   5        6.10        2.14      1.64 o 
  -8   2   4       19.29       12.76      1.91 o 
   8  -2  -3        0.17        0.76      1.30 o 
   8  -2  -2        5.62        5.04      1.43 o 
   8  -2  -1        3.61        6.35      4.14 o 
   8  -2   0      198.59      224.11     13.47 o 
   8  -2   2        0.10        0.55      1.18 o 
   8  -2   3       69.32       78.81      2.18 o 
   8  -2   8       18.04       15.66      2.09 o 
   8  -2   9        1.26        0.81      1.18 o 
   8  -2  10        4.56        3.04      1.17 o 
   8  -2  11        2.14        2.95      1.09 o 
   8  -2  12       10.19       12.76      1.04 o 
  -8   1   9        0.50       -0.23      1.18 o 
   8  -1  11       30.72       34.76      1.41 o 
   8  -1  12       69.21       71.69      1.78 o 
   8  -1  13        0.44        0.59      0.78 o 
   8   1  -9        0.63        0.07      0.91 o 
   8   1  -6      124.87      156.72      3.12 o 
   8   2  -9        3.65        5.83      0.97 o 
   8   2  -8       10.54       16.05      1.29 o 
  -8  -2   7        1.02        5.46      1.39 o 
  -8  -2   6        2.21        0.32      1.64 o 
   8   2  -5        1.26        3.04      3.50 o 
   8   2  -4       16.56       29.02      4.57 o 
   8   2  -3       33.12       41.27      2.07 o 
   8   2  -2        4.37        5.60      1.55 o 
   8   2  -1        0.69       -0.34      1.06 o 
   8   2   0        6.52       16.16      1.40 o 
   8   2   1       89.94       86.38      2.13 o 
   8   2   2        0.25       -0.28      1.04 o 
   8   2   3        7.09       10.76      2.69 o 
  -8  -2  -4      220.13      194.80      3.68 o 
   8   2   5        6.94        4.21      1.37 o 
   8   2   6        4.36        4.42      1.14 o 
   8   2   7        0.21       -0.45      1.11 o 
   8   2   8       24.21       17.81      1.46 o 
   8   2   9        5.41        7.48      1.28 o 
   8   2  10       62.07       57.39      1.93 o 
   8   2  11       43.31       38.76      1.64 o 
   8   2  12       24.75       23.19      1.36 o 
   8   2  13        2.55        2.35      0.93 o 
   8   3  -8       28.32       34.13      1.38 o 
  -8  -3   7        5.31        7.99      1.31 o 
   8   3  -6       33.13       24.61      4.67 o 
   8   3  -5        9.79       11.08      4.36 o 
   8   3  -4        0.46        9.74      4.72 o 
   8   3  -3       11.44       21.56      1.77 o 
   8   3  -2        0.29       -0.42      1.54 o 
   8   3  -1       18.40       12.41      1.78 o 
   8   3   0      117.28      124.19      5.39 o 
   8   3   1      442.54      421.35      7.01 o 
   8   3   2      208.78      227.29     16.39 o 
   8   3   3       92.46      117.82     11.98 o 
   8   3   4       25.25       34.44      1.55 o 
   8   3   5      225.63      189.60      2.91 o 
   8   3   6       70.40       60.17      1.95 o 
   8   3   7        7.09        5.33      1.24 o 
   8   3   8       23.18       16.29      1.43 o 
   8   3   9       51.30       46.90      2.45 o 
   8   3  10        7.99        7.42      1.23 o 
   8   3  11       22.52       19.02      1.37 o 
   8   3  12       16.68       17.58      1.25 o 
   8   3  13        1.02        0.94      0.86 o 
   8   4  -8        4.36        6.57      0.92 o 
  -8  -4   7        3.57        4.84      1.12 o 
   8   4  -6        3.05        0.03      3.03 o 
   8   4  -5        2.60        7.47      5.67 o 
   8   4  -4        6.90       13.33      8.58 o 
   8   4  -3        1.30        8.73      1.64 o 
   8   4  -2       39.61       35.13      1.98 o 
   8   4   2        1.62        3.32      1.20 o 
   8   4   5       46.51       44.43      1.81 o 
   8   4   6       13.66       10.91      2.20 o 
   8   4   7       84.36       71.57      6.27 o 
   8   4   8       16.85       13.47      1.78 o 
   8   4   9       18.80       15.46      1.79 o 
   8   4  10        3.19        2.52      1.07 o 
   8   4  11        0.04        0.41      1.01 o 
   8   4  12        0.44       -0.21      0.91 o 
   8   5  -7        0.01        0.17      0.75 o 
  -8  -5   5        2.02        1.15      1.30 o 
  -8  -5   4       25.68       29.37      1.84 o 
   8   5   8        1.58        0.71      1.08 o 
   8   5   9        4.31        4.36      1.10 o 
   8   5  10        0.52        0.94      1.47 o 
   8   5  11       53.04       60.79      1.53 o 
   8   5  12       19.53       20.29      1.02 o 
   8   7   8       16.77       15.74      1.35 o 
   8   8  -3        7.30       10.81      1.29 o 
   8   8  -2       15.54       26.87      1.47 o 
   8   8  -1        6.87        7.20     14.12 o 
   8   8   0       33.32       26.29      1.45 o 
   8   8   2       12.53        5.17      1.41 o 
   8   8   3        4.03       -0.97      1.31 o 
   8   8   4        8.02        3.79      1.40 o 
   8   8   5       25.66       25.71      1.56 o 
   8   8   6       10.34        4.97      1.27 o 
   8   8   7       29.12       24.09      1.32 o 
   8   8   8        0.16       -1.40      0.94 o 
   8   9   1        3.46        9.66     11.23 o 
   8   9   2       10.41       21.86      1.24 o 
   8   9   3       45.07       54.35      1.54 o 
   8   9   4      105.25      115.58      1.94 o 
   8   9   5       24.32       30.23      1.31 o 
  -9   8   0        2.03        1.97      0.96 o 
  -9   8  -1       10.96       12.17      1.02 o 
  -9   8  -2        3.33        8.45      0.92 o 
  -9   8  -3        0.00        0.46      0.85 o 
  -9   7   3        2.07        1.33      0.97 o 
  -9   7   2        1.04       -0.11      1.08 o 
  -9   7   1        2.12        5.21      1.19 o 
  -9   7   0        0.63        3.25      1.16 o 
  -9   7  -1        0.66        0.83      0.99 o 
  -9   7  -2        0.01       -0.04      1.01 o 
  -9   7  -3        2.46        2.68      0.99 o 
   9  -7   4        2.14        6.27      0.92 o 
   9  -7   5        0.47        1.36      0.88 o 
   9  -7   6        0.03        2.43      0.87 o 
  -9   6   5        0.90        2.05      0.89 o 
  -9   6   4        0.47        2.02      1.12 o 
  -9   6   3        0.00       -0.35      1.14 o 
  -9   6   2        6.03        7.06      1.36 o 
  -9   6   1        7.12        9.76      1.41 o 
  -9   6   0        2.76        8.79      1.42 o 
  -9   6  -1        0.93        2.68      1.29 o 
  -9   6  -2        4.87        5.97      1.19 o 
  -9   6  -3        0.62        7.98      1.36 o 
   9  -6   4        5.30        5.99      1.13 o 
   9  -6   6        0.98        2.68      1.09 o 
   9  -6   7        0.45        0.88      1.01 o 
   9  -6   8        0.96        4.58      0.96 o 
  -9   5   5        1.43        3.87      1.17 o 
  -9   5   4        0.39        0.52      1.19 o 
  -9   5   3        1.77        2.86      1.29 o 
  -9   5   2        2.25        1.95      1.30 o 
  -9   5   1        1.24        5.43      1.43 o 
  -9   5   0        0.80        6.28      1.29 o 
  -9   5  -1        8.65       13.62      1.42 o 
  -9   5  -3        1.52        4.94      1.30 o 
  -9   5  -4        6.26        8.89      1.30 o 
   9  -5   5        1.31        5.58      1.18 o 
   9  -5   6        0.10       -0.59      1.10 o 
   9  -5   7        1.37        0.66      1.12 o 
   9  -5   8        2.79        2.74      1.09 o 
   9  -5   9        2.81        6.27      1.04 o 
  -9   4   6        0.13        0.70      0.91 o 
  -9   4   5        5.01        2.68      1.22 o 
  -9   2   7        1.76        4.43      1.33 o 
   9  -2  10        0.79        4.75      1.04 o 
   9  -2  11        5.84        3.64      0.89 o 
  -9   1   7        2.22        3.47      1.34 o 
  -9   1   6       12.78        9.55      1.46 o 
  -9   1   5        0.51       -1.53      1.49 o 
  -9   1   4        0.34       -3.27      1.64 o 
  -9   1   3        3.12        1.61      1.69 o 
   9  -1  -2        0.34        0.69      1.31 o 
   9  -1  -1        1.02        3.37      5.53 o 
   9  -1   0        2.06       19.24     13.27 o 
   9  -1   1       14.32       15.64      1.45 o 
   9  -1   2        2.24        2.56      1.22 o 
   9  -1   4       16.95       24.07      1.55 o 
   9  -1   5        2.28        2.32      1.22 o 
   9  -1   6        1.52        2.65      1.20 o 
   9  -1   7        0.01        1.83      1.19 o 
   9  -1   8        0.03       -0.13      1.16 o 
   9  -1   9        0.06       -0.08      1.09 o 
   9  -1  10        0.01        1.54      1.84 o 
   9  -1  11        1.06        3.61      0.95 o 
   9  -1  12        0.32       -0.53      0.85 o 
  -9   0   7        0.29        0.82      1.25 o 
  -9   0   6        0.78        1.76      1.32 o 
  -9   0   5        1.30       -2.01      1.52 o 
  -9   0   4        0.00       -2.10      1.64 o 
  -9   0   3        2.27        3.40      1.66 o 
   9   0  -2        0.12        2.25      5.87 o 
   9   0  -1        0.49        4.33      8.74 o 
   9   0   0        0.07        1.38      1.13 o 
   9   0   1        5.29        8.62      1.28 o 
   9   0   2        0.00        0.94      1.14 o 
   9   0   3        1.48        3.82      1.20 o 
   9   0   4        1.41        5.94      1.26 o 
   9   0   5        1.39        0.57      1.13 o 
   9   0   6        0.04        0.60      1.11 o 
   9   0   7        0.74        1.96      1.14 o 
   9   0   8        1.88        3.35      1.12 o 
   9   0   9        1.13        0.07      1.09 o 
   9   0  10        0.16        0.24      1.08 o 
   9   0  11        0.04        1.11      1.02 o 
   9   0  12        0.02        0.41      0.89 o 
  -9  -1   7        1.77        3.02      1.25 o 
  -9  -1   5        0.00       -1.43      1.60 o 
   9   1  -4        0.09        0.44      1.68 o 
   9   1  -3        0.02        9.68      4.43 o 
   9   1  -1        0.35        2.01      1.17 o 
   9   1   0       17.97       13.69      1.40 o 
   9   1   1        6.31       17.02      1.39 o 
   9   1   2        0.30        5.24      1.23 o 
   9   1   3        7.76        6.70      1.25 o 
   9   1   4       13.54       25.91      1.67 o 
   9   1   6        1.73        3.62      1.14 o 
   9   1   8        0.03        0.40      1.10 o 
   9   1   9        0.65       -0.77      1.14 o 
   9   1  10        6.86        3.66      1.16 o 
   9   1  11        8.61        6.85      1.13 o 
   9   1  12        0.03       -0.84      0.90 o 
  -9  -2   7        7.45        8.60      1.22 o 
  -9  -2   6        1.26        0.57      1.33 o 
   9   2  11        0.23        1.24      1.50 o 
   9   2  12        2.91        6.34      0.94 o 
  -9  -5   5        1.01        1.98      0.99 o 
   9   5  -4        5.11        7.66      3.09 o 
   9   5  -3        0.00        6.82      5.94 o 
   9   5   9        0.02        1.49      0.89 o 
   9   5  10        4.14        3.96      0.87 o 
   9   6  -4        0.10       -0.16      1.28 o 
   9   6  -3        2.66        5.39      3.84 o 
   9   6  -2        0.02        9.44      8.57 o 
   9   6   0        2.89       10.85      1.50 o 
   9   6   1        5.11        5.68      1.49 o 
   9   6   6       11.77       16.24      1.42 o 
   9   6   7        0.27        0.98      1.13 o 
   9   6   8        0.15        1.24      0.98 o 
   9   6   9        2.82        1.64      1.00 o 
  -9  -7   1        0.02        4.99      1.12 o 
   9   7   7        2.14        3.11      0.98 o 
   9   7   8        0.25        1.53      0.90 o 
   9   8   2        0.05       -0.57      1.08 o 
   9   8   3        8.01       10.86      1.21 o 
   9   8   4        3.97        0.28      1.11 o 
 -10   5   3       38.98       33.77      1.38 o 
 -10   5   2       29.67       32.44      1.49 o 
 -10   5   1        8.47       11.32      1.36 o 
 -10   5   0        8.77        8.11      1.32 o 
 -10   5  -1        4.64        6.09      1.34 o 
 -10   5  -2        5.80        6.43      1.24 o 
 -10   5  -3        9.34        7.92      1.29 o 
 -10   5  -4        0.02        0.38      1.02 o 
 -10   4   4        3.02        3.89      1.05 o 
 -10   4   3        5.97        4.96      1.21 o 
 -10   4   2        2.64        5.81      1.31 o 
 -10   4   1        1.19        1.17      2.53 o 
 -10   4   0       11.79       13.75      1.81 o 
  10  -4   1       12.88       10.71      1.19 o 
  10  -4   2       36.97       39.49      1.59 o 
 -10   4  -3       38.49       41.66      1.88 o 
 -10   4  -4       30.82       33.35      1.50 o 
  10  -4   5       11.26        9.10      1.19 o 
  10  -4   6       25.42       23.30      1.33 o 
  10  -4   7        1.33        2.70      1.02 o 
  10  -4   8       21.09       21.95      1.20 o 
 -10   3   5        3.59        2.70      0.93 o 
 -10   3   4        0.00        0.81      1.09 o 
 -10   3   3        7.59        7.76      1.53 o 
 -10   3   2       32.76       38.02      1.61 o 
  10  -3  -1       70.72       75.53      1.86 o 
  10  -3   0        0.00        0.15      1.08 o 
  10  -3   1       43.59       35.41      1.59 o 
  10  -3   2       36.91       32.57      1.56 o 
  10  -3   3       12.04       12.27      1.28 o 
  10  -3   4       16.83       20.18      1.39 o 
  10  -3   5        1.84        2.76      1.10 o 
  10  -3   6        0.00        2.01      1.10 o 
  10  -3   7        0.10        0.44      1.02 o 
  10  -3   8       22.73       23.67      1.28 o 
  10  -3   9       15.79       13.28      1.07 o 
 -10   2   5        1.62        2.59      1.04 o 
 -10   2   4       18.99       21.57      1.40 o 
 -10   2   3        2.33        4.14      1.26 o 
 -10   2   2        7.54        8.77      1.58 o 
  10  -2  -1        8.02        4.73      3.36 o 
  10  -2   0       31.90       32.03      2.09 o 
  10  -2   1       19.39       17.63      1.40 o 
  10  -2   2        4.51        3.03      1.18 o 
  10  -2   3        5.85        2.86      1.12 o 
  10  -2   4        5.04        7.20      1.22 o 
  10  -2   5        4.49        9.54      1.26 o 
  10  -2   6        0.78        1.56      1.08 o 
  10  -2   7       94.16       80.09      1.96 o 
  10  -2   8        1.15        0.79      0.99 o 
  10  -2   9        0.02        0.46      0.90 o 
  10  -2  10        6.09        6.17      0.87 o 
  10  -1  10        8.02        3.99      0.81 o 
 -10  -2   5        6.50        8.97      1.22 o 
 -10  -2   4        0.00       -2.78      1.39 o 
  10   2  -3        1.08        0.84      1.54 o 
  10   2  -2       88.68      104.74     19.82 o 
  10   2   1        4.64        7.18      1.22 o 
  10   2   2        3.10        4.42      1.14 o 
  10   2   3        5.51        4.57      1.15 o 
  10   2   4       15.91       17.42      1.30 o 
  10   2   5       37.24       28.65      1.41 o 
  10   2   7        7.37        9.29      1.16 o 
  10   2   8        2.25        2.71      1.02 o 
  10   2   9       17.60       18.55      1.22 o 
  10   2  10        2.09        0.90      0.92 o 
  10   3  -4       14.85        4.97      6.06 o 
  10   3  -3       23.09       27.73      6.13 o 
  10   3  -2        0.50        9.14      3.65 o 
  10   3   0        1.90        8.05      1.45 o 
  10   3   1       20.68       15.50      1.70 o 
  10   3   4       36.90       37.35      1.45 o 
  10   3   5        0.41        2.85      1.16 o 
  10   3   7       28.90       32.22      1.59 o 
  10   3   8        6.57        6.46      1.03 o 
  10   3   9        0.17       -0.01      0.90 o 
  10   3  10        2.39        2.31      0.80 o 
  10   4  -3       17.66       22.79      5.23 o 
 -10  -4   2        1.71        5.43      1.47 o 
 -10  -4   1       24.55       33.89      1.84 o 
  10   4   9        3.59        3.12      0.83 o 
 -11   1   3        3.54        2.85      0.98 o 
 -11   1   2        0.92        2.72      1.07 o 
 -11   1   1        0.57       -2.37      1.19 o 
  11  -1   0        0.04       -1.05      0.95 o 
  11  -1   1        1.13        2.40      2.39 o 
  11  -1   2        4.41       10.50      1.18 o 
  11  -1   3        2.67        3.86      1.09 o 
  11  -1   4        5.22        5.46      1.11 o 
  11  -1   5        0.87        0.40      1.01 o 
  11  -1   6        0.14        0.59      0.95 o 
  11  -1   7        0.01        0.29      0.84 o 
  11  -1   8        0.78       -0.50      0.80 o 
 -11   0   3        0.33        2.69      1.05 o 
 -11   0   2        2.06        0.36      1.23 o 
 -11   0   1        0.15       -2.63      1.32 o 
 -11   0   0        0.00       -2.62      1.34 o 
  11   0   1        1.51        2.86      1.17 o 
  11   0   2        1.38        4.70      5.09 o 
  11   0   3        0.06        2.50      4.56 o 
  11   0   4        1.88        4.82      1.08 o 
  11   0   5        0.08       -0.08      0.95 o 
  11   0   6        0.14       -0.88      0.87 o 
  11   0   7        1.81        2.87      0.87 o 
  11   0   8        1.07        1.47      0.74 o 
 -11  -1   2        0.58       -2.42      1.24 o 
 -11  -1   1        0.01       -0.91      1.30 o 
 -11  -1   0        0.20        1.39      1.36 o 
  11   1   2        2.08       14.59      9.07 o 
  11   1   3        6.71       10.86      8.47 o 
  11   1   4        1.70        9.07      1.08 o 
  11   1   6        0.02        1.36      0.88 o 
  11   1   7        1.60        0.98      0.77 o 
                                                 
